# Supplementary material for: Diazido­bis­(5,5′-dimethyl-2,2′-bipyridyl-κ2 N,N′)cobalt(II) monohydrate
Source: Acta Crystallogr Sect E Struct Rep Online. 2011 Mar 31;67(Pt 4):m516–7. doi: 10.1107/S1600536811011305 (PMC3099828; doi:10.1107/S1600536811011305)
Supplement: Supplementary file 1 [file e-67-0m516-sup1.cif]

##############################################################################
###                                                                        ###
###        Electronic paper (Acta Crystallographica Section E)             ###
###                                                                        ###
##############################################################################
#                                                                            #
# This CIF contains the data in a paper accepted for publication in Acta     #
# Crystallographica Section E. It conforms to the requirements of Notes      #
# for Authors for Section E, and has been peer reviewed under the auspices   #
# of the IUCr Commission on Journals.                                        #
#                                                                            #
# Full details of the Crystallographic Information File format               #
# are given in the paper "The Crystallographic Information File (CIF):       #
# a New Standard Archive File for Crystallography" by S. R. Hall, F. H.      #
# Allen and I. D. Brown [Acta Cryst. (1991), A47, 655-685].                  #
#                                                                            #
# The current version of the core CIF dictionary is obtainable from          #
# ftp://ftp.iucr.org/pub/cif_core.dic. The current version number is 2.4.    #
#                                                                            #
# Software is freely available for graphical display of the structure(s) in  #
# this CIF.  For information consult the CIF home page http://www.iucr.org/  #
# cif/home.html                                                              #
#                                                                            #
# This file may be used for bona fide research purposes within the           #
# scientific community so long as proper attribution is given to the journal # 
# article from which it was obtained.                                        #
#                                                                            #
##############################################################################
                                             
data_I
_audit_creation_method     SHELXL-97
_chemical_name_systematic
;
Diazidobis(5,5'-dimethyl-2,2'-bipyridyl-\k^2^<i>N</i>,<i>N</i>')\
cobalt(II) monohydrate
;
_chemical_name_common     ?
_chemical_formula_moiety     'C24 H24 Co N10, H O'
_chemical_formula_sum     'C24 H25 Co N10 O'
_chemical_formula_iupac     '[Co (C12 H12 N2)2 (N3)2], H2 O'
_chemical_formula_weight     529.46
_chemical_melting_point     ?
_symmetry_cell_setting     orthorhombic
_symmetry_space_group_name_H-M     'P b c n'
_symmetry_space_group_name_Hall     '-P 2n 2ab'
loop_
    _symmetry_equiv_pos_as_xyz
    'x, y, z'
    '-x+1/2, -y+1/2, z+1/2'
    '-x, y, -z+1/2'
    'x+1/2, -y+1/2, -z'
    '-x, -y, -z'
    'x-1/2, y-1/2, -z-1/2'
    'x, -y, z-1/2'
    '-x-1/2, y-1/2, z'
_cell_length_a     17.1030(3)
_cell_length_b     8.5544(2)
_cell_length_c     16.7062(5)
_cell_angle_alpha     90.00
_cell_angle_beta     90.00
_cell_angle_gamma     90.00
_cell_volume     2444.22(10)
_cell_formula_units_Z     4
_cell_measurement_reflns_used     7908
_cell_measurement_theta_min     0.484
_cell_measurement_theta_max     0.571
_cell_measurement_temperature     298(2)
_exptl_crystal_description     plate
_exptl_crystal_colour     red
_exptl_crystal_size_max     0.30
_exptl_crystal_size_mid     0.25
_exptl_crystal_size_min     0.06
_exptl_crystal_density_diffrn     1.439
_exptl_crystal_density_meas     ?
_exptl_crystal_density_method     'not measured'
_exptl_crystal_F_000     1096
_exptl_absorpt_coefficient_mu     0.741
_exptl_absorpt_correction_type     multi-scan
_exptl_absorpt_process_details     '(SADABS; Sheldrick, 1996)'
_exptl_absorpt_correction_T_min     0.801
_exptl_absorpt_correction_T_max     0.957
_exptl_special_details
;
;
_diffrn_ambient_temperature     298(2)
_diffrn_radiation_type     MoK\a
_diffrn_radiation_wavelength     0.71073
_diffrn_radiation_source     'fine-focus sealed tube'
_diffrn_radiation_monochromator     graphite
_diffrn_measurement_device_type     'Nonius KappaCCD'
_diffrn_measurement_method     'omega scans'
_diffrn_detector_area_resol_mean     ?
_diffrn_reflns_number     13768
_diffrn_reflns_av_R_equivalents     0.0215
_diffrn_reflns_av_sigmaI/netI     0.0131
_diffrn_reflns_theta_min     2.38
_diffrn_reflns_theta_max     26.74
_diffrn_reflns_theta_full     26.74
_diffrn_measured_fraction_theta_max     0.997
_diffrn_measured_fraction_theta_full     0.997
_diffrn_reflns_limit_h_min     -21
_diffrn_reflns_limit_h_max     20
_diffrn_reflns_limit_k_min     -9
_diffrn_reflns_limit_k_max     10
_diffrn_reflns_limit_l_min     -18
_diffrn_reflns_limit_l_max     21
_refine_special_details
;
Refinement of <i>F</i>^2^ against ALL reflections. The weighted <i>R</i>-factor
<i>wR</i> and goodness of fit <i>S</i> are based on <i>F</i>^2^, conventional
<i>R</i>-factors <i>R</i> are based on <i>F</i>, with <i>F</i> set to zero for
negative <i>F</i>^2^. The threshold expression of <i>F</i>^2^ >
\s(<i>F</i>^2^) is used only for calculating <i>R</i>-factors(gt) <i>etc</i>.
and is not relevant to the choice of reflections for refinement.
<i>R</i>-factors based on <i>F</i>^2^ are statistically about twice as large
as those based on <i>F</i>, and <i>R</i>- factors based on ALL data will be
even larger.
;
_reflns_number_total     2606
_reflns_number_gt     2176
_reflns_threshold_expression     >2sigma(I)
_refine_ls_structure_factor_coef     Fsqd
_refine_ls_matrix_type     full
_refine_ls_R_factor_all     0.0311
_refine_ls_R_factor_gt     0.0240
_refine_ls_wR_factor_gt     0.0638
_refine_ls_wR_factor_ref     0.0671
_refine_ls_goodness_of_fit_ref     1.027
_refine_ls_restrained_S_all     1.027
_refine_ls_number_reflns     2606
_refine_ls_number_parameters     208
_refine_ls_number_restraints     0
_refine_ls_hydrogen_treatment     mixed
_refine_ls_weighting_scheme     calc
_refine_ls_weighting_details
         'calc w=1/[\s^2^(Fo^2^)+(0.0369P)^2^+0.4953P] where P=(Fo^2^+2Fc^2^)/3'
_atom_sites_solution_hydrogens     geom
_atom_sites_solution_primary     direct
_atom_sites_solution_secondary     difmap
_refine_ls_shift/su_max     0.001
_refine_ls_shift/su_mean     0.000
_refine_diff_density_max     0.156
_refine_diff_density_min     -0.245
_refine_ls_extinction_method     none
_refine_ls_extinction_coef     ?
loop_
    _atom_type_symbol
    _atom_type_description
    _atom_type_scat_dispersion_real
    _atom_type_scat_dispersion_imag
    _atom_type_scat_source
    'C' 'C' 0.0033 0.0016
                         'International Tables Vol C Tables 4.2.6.8 and 6.1.1.4'
    'H' 'H' 0.0000 0.0000
                         'International Tables Vol C Tables 4.2.6.8 and 6.1.1.4'
    'N' 'N' 0.0061 0.0033
                         'International Tables Vol C Tables 4.2.6.8 and 6.1.1.4'
    'O' 'O' 0.0106 0.0060
                         'International Tables Vol C Tables 4.2.6.8 and 6.1.1.4'
    'Co' 'Co' 0.3494 0.9721
                         'International Tables Vol C Tables 4.2.6.8 and 6.1.1.4'
_computing_data_collection     'COLLECT (Nonius, 2002)'
_computing_cell_refinement
         'COLLECT (Nonius, 2002) and DENZO/SCALEPACK (Otwinowski & Minor, 1997)'
_computing_data_reduction     'DENZO/SCALEPACK (Otwinowski & Minor, 1997)'
_computing_structure_solution     'SHELXS97 (Sheldrick, 2008)'
_computing_structure_refinement     'SHELXL97 (Sheldrick, 2008)'
_computing_molecular_graphics     'SHELXTL (Sheldrick, 2008)'
_computing_publication_material     'SHELXTL (Sheldrick, 2008)'
loop_
    _atom_site_type_symbol
    _atom_site_label
    _atom_site_fract_x
    _atom_site_fract_y
    _atom_site_fract_z
    _atom_site_U_iso_or_equiv
    _atom_site_adp_type
    _atom_site_calc_flag
    _atom_site_refinement_flags
    _atom_site_occupancy
    _atom_site_disorder_assembly
    _atom_site_disorder_group
    Co Co1 0.5000 0.74215(2) 0.7500 0.02599(9) Uani d S 1 . .
    O O1 0.4695(2) 0.2010(3) 0.7390(2) 0.0867(12) Uani d P 0.50 . .
    N N1 0.38268(6) 0.73352(12) 0.71511(7) 0.0331(2) Uani d . 1 . .
    N N2 0.45546(6) 0.56878(12) 0.82573(6) 0.0324(2) Uani d . 1 . .
    N N3 0.47390(7) 0.91391(14) 0.83657(7) 0.0418(3) Uani d . 1 . .
    N N4 0.41325(7) 0.92089(14) 0.87142(7) 0.0386(3) Uani d . 1 . .
    N N5 0.35504(8) 0.9289(2) 0.90686(9) 0.0648(4) Uani d . 1 . .
    C C1 0.35034(8) 0.81583(17) 0.65500(8) 0.0376(3) Uani d . 1 . .
    C C2 0.27051(8) 0.81862(18) 0.63952(9) 0.0417(3) Uani d . 1 . .
    C C3 0.22267(9) 0.73661(18) 0.69218(10) 0.0473(4) Uani d . 1 . .
    C C4 0.25489(9) 0.65180(19) 0.75451(9) 0.0437(3) Uani d . 1 . .
    C C5 0.33587(7) 0.64967(16) 0.76406(7) 0.0338(3) Uani d . 1 . .
    C C6 0.37688(7) 0.55243(15) 0.82431(7) 0.0331(3) Uani d . 1 . .
    C C7 0.33975(9) 0.44448(18) 0.87336(9) 0.0443(3) Uani d . 1 . .
    C C8 0.38418(9) 0.34791(18) 0.92141(9) 0.0468(4) Uani d . 1 . .
    C C9 0.46490(9) 0.35865(16) 0.92140(8) 0.0394(3) Uani d . 1 . .
    C C10 0.49719(8) 0.47402(16) 0.87300(8) 0.0369(3) Uani d . 1 . .
    C C11 0.51626(11) 0.24943(17) 0.96857(11) 0.0527(4) Uani d . 1 . .
    C C12 0.23851(11) 0.9052(2) 0.56797(11) 0.0560(4) Uani d . 1 . .
    H H1 0.3877(9) 0.8771(18) 0.6223(9) 0.045(4) Uiso d . 1 . .
    H H3 0.1649(12) 0.7387(19) 0.6823(11) 0.064(5) Uiso d . 1 . .
    H H4 0.2211(9) 0.5925(19) 0.7907(9) 0.050(4) Uiso d . 1 . .
    H H7 0.2847(10) 0.434(2) 0.8706(10) 0.055(5) Uiso d . 1 . .
    H H8 0.3590(10) 0.2688(19) 0.9545(11) 0.057(5) Uiso d . 1 . .
    H H10 0.5560(9) 0.4903(17) 0.8720(8) 0.041(4) Uiso d . 1 . .
    H H11A 0.4975 0.2431 1.0226 0.079 Uiso d PR 0.50 . .
    H H11B 0.5689 0.2881 0.9685 0.079 Uiso d PR 0.50 . .
    H H11C 0.5150 0.1474 0.9446 0.079 Uiso d PR 0.50 . .
    H H11D 0.4887 0.1705 0.9986 0.079 Uiso d PR 0.50 . .
    H H11E 0.5459 0.3090 1.0125 0.079 Uiso d PR 0.50 . .
    H H11F 0.5566 0.1983 0.9373 0.079 Uiso d PR 0.50 . .
    H H12A 0.2140(13) 0.826(3) 0.5282(14) 0.093(7) Uiso d . 1 . .
    H H12B 0.1962(13) 0.974(3) 0.5817(13) 0.087(7) Uiso d . 1 . .
    H H12C 0.2796(13) 0.967(3) 0.5389(13) 0.086(6) Uiso d . 1 . .
    H H1O 0.514(3) 0.125(6) 0.712(3) 0.106(16) Uiso d P 0.50 . .
loop_
    _atom_site_aniso_label
    _atom_site_aniso_U_11
    _atom_site_aniso_U_22
    _atom_site_aniso_U_33
    _atom_site_aniso_U_12
    _atom_site_aniso_U_13
    _atom_site_aniso_U_23
    Co1 0.02194(13) 0.02914(14) 0.02690(14) 0.000 0.00172(8) 0.000
    O1 0.135(4) 0.0515(13) 0.074(2) 0.0214(17) 0.026(2) 0.0093(15)
    N1 0.0284(5) 0.0368(6) 0.0340(6) 0.0012(4) 0.0010(4) -0.0002(4)
    N2 0.0306(6) 0.0345(6) 0.0320(5) -0.0013(4) 0.0014(4) -0.0006(4)
    N3 0.0409(6) 0.0431(7) 0.0414(6) -0.0021(5) 0.0078(5) -0.0071(5)
    N4 0.0370(6) 0.0434(6) 0.0354(6) 0.0076(5) -0.0039(5) -0.0028(5)
    N5 0.0394(7) 0.0930(12) 0.0621(9) 0.0146(7) 0.0087(7) -0.0108(8)
    C1 0.0353(7) 0.0410(7) 0.0364(7) 0.0038(6) 0.0008(6) 0.0008(6)
    C2 0.0362(7) 0.0451(8) 0.0440(8) 0.0079(6) -0.0047(6) -0.0027(6)
    C3 0.0291(7) 0.0580(10) 0.0548(9) 0.0023(6) -0.0041(6) -0.0017(7)
    C4 0.0307(7) 0.0520(8) 0.0483(8) -0.0034(6) 0.0019(6) 0.0018(7)
    C5 0.0302(6) 0.0368(7) 0.0345(6) -0.0006(5) 0.0017(5) -0.0041(5)
    C6 0.0297(6) 0.0373(7) 0.0323(6) -0.0021(5) 0.0027(5) -0.0033(5)
    C7 0.0352(7) 0.0524(9) 0.0453(8) -0.0074(6) 0.0037(6) 0.0057(7)
    C8 0.0505(9) 0.0481(9) 0.0418(8) -0.0096(7) 0.0055(6) 0.0096(7)
    C9 0.0478(8) 0.0387(7) 0.0316(7) 0.0000(6) -0.0007(6) 0.0006(6)
    C10 0.0353(7) 0.0390(7) 0.0365(7) 0.0003(6) -0.0009(5) 0.0017(6)
    C11 0.0652(11) 0.0488(9) 0.0441(9) 0.0043(7) -0.0062(8) 0.0107(7)
    C12 0.0451(9) 0.0679(12) 0.0551(10) 0.0106(8) -0.0099(8) 0.0100(9)
_geom_special_details
;
All e.s.d.'s (except the e.s.d. in the dihedral angle between two l.s. planes)
are estimated using the full covariance matrix. The cell e.s.d.'s are taken
into account individually in the estimation of e.s.d.'s in distances, angles
and torsion angles; correlations between e.s.d.'s in cell parameters are only
used when they are defined by crystal symmetry. An approximate (isotropic)
treatment of cell e.s.d.'s is used for estimating e.s.d.'s involving l.s.
planes.
;
loop_
    _geom_bond_atom_site_label_1
    _geom_bond_atom_site_label_2
    _geom_bond_site_symmetry_2
    _geom_bond_distance
    _geom_bond_publ_flag
    O1 O1 3_656 1.108(8) ?
    O1 H1O . 1.10(5) ?
    Co1 N1 3_656 2.0907(11) ?
    Co1 N1 . 2.0907(11) y
    Co1 N2 3_656 2.0929(10) ?
    Co1 N2 . 2.0929(10) y
    Co1 N3 . 2.1095(11) y
    Co1 N3 3_656 2.1095(12) ?
    N2 C10 . 1.3379(17) ?
    N2 C6 . 1.3515(16) ?
    N1 C1 . 1.3454(17) ?
    N1 C5 . 1.3505(17) ?
    N4 N5 . 1.1604(17) ?
    N4 N3 . 1.1909(16) ?
    C1 C2 . 1.3898(19) ?
    C1 H1 . 0.990(15) ?
    C6 C7 . 1.3884(19) ?
    C6 C5 . 1.4822(18) ?
    C7 C8 . 1.380(2) ?
    C7 H7 . 0.946(17) ?
    C5 C4 . 1.3943(19) ?
    C2 C3 . 1.391(2) ?
    C2 C12 . 1.509(2) ?
    C8 C9 . 1.383(2) ?
    C8 H8 . 0.974(18) ?
    C10 C9 . 1.3903(19) ?
    C10 H10 . 1.016(16) ?
    C9 C11 . 1.505(2) ?
    C4 C3 . 1.384(2) ?
    C4 H4 . 0.978(16) ?
    C11 H11A . 0.9600 ?
    C11 H11B . 0.9600 ?
    C11 H11C . 0.9600 ?
    C11 H11D . 0.9650 ?
    C11 H11E . 1.0271 ?
    C11 H11F . 0.9703 ?
    C12 H12B . 0.96(2) ?
    C12 H12C . 1.01(2) ?
    C12 H12A . 1.04(2) ?
    C3 H3 . 1.00(2) ?
loop_
    _geom_angle_atom_site_label_1
    _geom_angle_atom_site_label_2
    _geom_angle_atom_site_label_3
    _geom_angle_site_symmetry_1
    _geom_angle_site_symmetry_3
    _geom_angle
    _geom_angle_publ_flag
    O1 O1 H1O 3_656 . 58(3) ?
    N1 Co1 N1 3_656 . 175.95(6) ?
    N1 Co1 N2 3_656 3_656 78.13(4) ?
    N1 Co1 N2 . 3_656 98.96(4) ?
    N1 Co1 N2 3_656 . 98.96(4) ?
    N1 Co1 N2 . . 78.13(4) ?
    N2 Co1 N2 3_656 . 89.76(6) ?
    N1 Co1 N3 3_656 . 92.09(5) ?
    N1 Co1 N3 . . 90.72(5) ?
    N2 Co1 N3 3_656 . 170.08(4) ?
    N2 Co1 N3 . . 90.12(4) ?
    N1 Co1 N3 3_656 3_656 90.72(5) ?
    N1 Co1 N3 . 3_656 92.09(5) ?
    N2 Co1 N3 3_656 3_656 90.12(4) ?
    N2 Co1 N3 . 3_656 170.08(4) ?
    N3 Co1 N3 . 3_656 91.70(7) ?
    C10 N2 C6 . . 118.56(11) ?
    C10 N2 Co1 . . 126.30(9) ?
    C6 N2 Co1 . . 115.13(8) ?
    C1 N1 C5 . . 119.08(11) ?
    C1 N1 Co1 . . 125.75(9) ?
    C5 N1 Co1 . . 114.76(9) ?
    N5 N4 N3 . . 178.48(15) ?
    N1 C1 C2 . . 123.49(13) ?
    N1 C1 H1 . . 115.0(9) ?
    C2 C1 H1 . . 121.5(9) ?
    N2 C6 C7 . . 120.89(12) ?
    N2 C6 C5 . . 115.11(11) ?
    C7 C6 C5 . . 123.89(12) ?
    C8 C7 C6 . . 119.32(13) ?
    C8 C7 H7 . . 121.3(10) ?
    C6 C7 H7 . . 119.2(10) ?
    N4 N3 Co1 . . 123.67(10) ?
    N1 C5 C4 . . 120.84(12) ?
    N1 C5 C6 . . 115.39(11) ?
    C4 C5 C6 . . 123.71(12) ?
    C1 C2 C3 . . 116.83(13) ?
    C1 C2 C12 . . 120.81(14) ?
    C3 C2 C12 . . 122.36(14) ?
    C7 C8 C9 . . 120.64(13) ?
    C7 C8 H8 . . 120.2(11) ?
    C9 C8 H8 . . 119.1(10) ?
    N2 C10 C9 . . 124.16(13) ?
    N2 C10 H10 . . 115.8(8) ?
    C9 C10 H10 . . 120.0(8) ?
    C8 C9 C10 . . 116.33(13) ?
    C8 C9 C11 . . 122.76(14) ?
    C10 C9 C11 . . 120.88(14) ?
    C3 C4 C5 . . 119.25(14) ?
    C3 C4 H4 . . 120.1(9) ?
    C5 C4 H4 . . 120.6(9) ?
    C9 C11 H11A . . 109.5 ?
    C9 C11 H11B . . 109.5 ?
    H11A C11 H11B . . 109.5 ?
    C9 C11 H11C . . 109.5 ?
    H11A C11 H11C . . 109.5 ?
    H11B C11 H11C . . 109.5 ?
    C9 C11 H11D . . 114.9 ?
    H11A C11 H11D . . 46.2 ?
    H11B C11 H11D . . 134.5 ?
    H11C C11 H11D . . 64.5 ?
    C9 C11 H11E . . 110.7 ?
    H11A C11 H11E . . 61.3 ?
    H11B C11 H11E . . 50.7 ?
    H11C C11 H11E . . 139.4 ?
    H11D C11 H11E . . 102.5 ?
    C9 C11 H11F . . 114.4 ?
    H11A C11 H11F . . 136.0 ?
    H11B C11 H11F . . 59.1 ?
    H11C C11 H11F . . 51.8 ?
    H11D C11 H11F . . 108.3 ?
    H11E C11 H11F . . 104.9 ?
    C2 C12 H12B . . 112.6(13) ?
    C2 C12 H12C . . 112.9(13) ?
    H12B C12 H12C . . 108.6(18) ?
    C2 C12 H12A . . 109.6(13) ?
    H12B C12 H12A . . 104.3(18) ?
    H12C C12 H12A . . 108.5(17) ?
    C4 C3 C2 . . 120.40(14) ?
    C4 C3 H3 . . 121.7(10) ?
    C2 C3 H3 . . 117.8(10) ?
loop_
    _geom_torsion_atom_site_label_1
    _geom_torsion_atom_site_label_2
    _geom_torsion_atom_site_label_3
    _geom_torsion_atom_site_label_4
    _geom_torsion_site_symmetry_1
    _geom_torsion_site_symmetry_2
    _geom_torsion_site_symmetry_3
    _geom_torsion_site_symmetry_4
    _geom_torsion
    _geom_torsion_publ_flag
    N1 Co1 N2 C10 3_656 . . . -7.07(11) ?
    N1 Co1 N2 C10 . . . . 170.07(11) ?
    N2 Co1 N2 C10 3_656 . . . 70.87(10) ?
    N3 Co1 N2 C10 . . . . -99.21(11) ?
    N1 Co1 N2 C6 3_656 . . . 174.06(9) ?
    N1 Co1 N2 C6 . . . . -8.79(9) ?
    N2 Co1 N2 C6 3_656 . . . -108.00(9) ?
    N3 Co1 N2 C6 . . . . 81.92(9) ?
    N2 Co1 N1 C1 3_656 . . . -88.45(11) ?
    N2 Co1 N1 C1 . . . . -176.30(11) ?
    N3 Co1 N1 C1 . . . . 93.73(11) ?
    N3 Co1 N1 C1 3_656 . . . 2.00(11) ?
    N2 Co1 N1 C5 3_656 . . . 98.99(9) ?
    N2 Co1 N1 C5 . . . . 11.14(9) ?
    N3 Co1 N1 C5 . . . . -78.82(9) ?
    N3 Co1 N1 C5 3_656 . . . -170.56(9) ?
    C5 N1 C1 C2 . . . . -0.7(2) ?
    Co1 N1 C1 C2 . . . . -172.92(10) ?
    C10 N2 C6 C7 . . . . 2.80(19) ?
    Co1 N2 C6 C7 . . . . -178.24(10) ?
    C10 N2 C6 C5 . . . . -173.61(11) ?
    Co1 N2 C6 C5 . . . . 5.35(14) ?
    N2 C6 C7 C8 . . . . -3.0(2) ?
    C5 C6 C7 C8 . . . . 173.09(13) ?
    N1 Co1 N3 N4 3_656 . . . -144.98(12) ?
    N1 Co1 N3 N4 . . . . 32.12(12) ?
    N2 Co1 N3 N4 . . . . -46.01(12) ?
    N3 Co1 N3 N4 3_656 . . . 124.24(13) ?
    C1 N1 C5 C4 . . . . -2.10(19) ?
    Co1 N1 C5 C4 . . . . 170.99(11) ?
    C1 N1 C5 C6 . . . . 175.16(11) ?
    Co1 N1 C5 C6 . . . . -11.75(14) ?
    N2 C6 C5 N1 . . . . 4.27(16) ?
    C7 C6 C5 N1 . . . . -172.02(13) ?
    N2 C6 C5 C4 . . . . -178.57(13) ?
    C7 C6 C5 C4 . . . . 5.1(2) ?
    N1 C1 C2 C3 . . . . 3.0(2) ?
    N1 C1 C2 C12 . . . . -176.10(14) ?
    C6 C7 C8 C9 . . . . 0.4(2) ?
    C6 N2 C10 C9 . . . . -0.1(2) ?
    Co1 N2 C10 C9 . . . . -178.91(10) ?
    C7 C8 C9 C10 . . . . 2.1(2) ?
    C7 C8 C9 C11 . . . . -175.95(15) ?
    N2 C10 C9 C8 . . . . -2.3(2) ?
    N2 C10 C9 C11 . . . . 175.74(13) ?
    N1 C5 C4 C3 . . . . 2.4(2) ?
    C6 C5 C4 C3 . . . . -174.66(13) ?
    C5 C4 C3 C2 . . . . 0.1(2) ?
    C1 C2 C3 C4 . . . . -2.7(2) ?
    C12 C2 C3 C4 . . . . 176.44(16) ?
loop_
    _geom_hbond_atom_site_label_D
    _geom_hbond_atom_site_label_H
    _geom_hbond_atom_site_label_A
    _geom_hbond_site_symmetry_A
    _geom_hbond_distance_DH
    _geom_hbond_distance_HA
    _geom_hbond_distance_DA
    _geom_hbond_angle_DHA
    _geom_hbond_publ_flag
    O1 H1O N3 3_646 1.05(5) 1.99(5) 2.926(3) 141(4) yes
    C3 H3 O1 8_665 1.00(2) 2.51(2) 3.392(4) 147.1(14) yes
    C1 H1 N3 3_656 0.991(15) 2.485(15) 3.1241(18) 121.9(11) yes
data_global
_journal_date_recd_electronic     2011-03-16
_journal_date_accepted     2011-03-27
_journal_name_full     'Acta Crystallographica, Section E'
_journal_year     2011
_journal_volume     67
_journal_issue      4
_journal_page_first     m516
_journal_page_last     m517
_journal_paper_category     QM
_journal_coeditor_code     FJ2407
_publ_contact_author_name     'Jaturong Phatchimkun'
_publ_contact_author_address
;
Department of Computer Science, Faculty of Engineering,
 Vongchavalitkul University, Nakhon Ratchasima 30000, Thailand
;
_publ_contact_author_email     'jaturong_phat@hotmail.com'
_publ_contact_author_fax     '66-44-203-785'
_publ_contact_author_phone     '66-44-203778 ext 246'
_publ_section_title
;
Diazidobis(5,5'-dimethyl-2,2'-bipyridyl-\k^2^<i>N</i>,<i>N</i>')cobalt(II)
monohydrate
;
_publ_section_title_footnote     .
loop_
    _publ_author_name
    _publ_author_footnote
    _publ_author_address
    'Phatchimkun, Jaturong' .
;
Department of Computer Science, Faculty of Engineering,
Vongchavalitkul University, Nakhon Ratchasima 30000, Thailand
;
    'Chaichit, Narongsak' .
;
Department of Physics, Faculty of Science and Technology, Thammasat University,
Rangsit, Pathumthani 12121, Thailand
;
_publ_section_synopsis     .
