# Supplementary material for: Diazido­bis­(5,5′-dimethyl-2,2′-bipyridyl-κ2 N,N′)cobalt(II) monohydrate
Source: Acta Crystallogr Sect E Struct Rep Online. 2011 Mar 31;67(Pt 4):m516–7. doi: 10.1107/S1600536811011305 (PMC3099828; doi:10.1107/S1600536811011305)
Supplement: Supplementary file 2 [file e-67-0m516-Isup2.hkl]

# 
# h,k,l, Fc-squared, Fo-squared, sigma(Fo-squared) and status flag 
# 
data_I
_shelx_title ' JL11M1 in Pbcn' 
_shelx_refln_list_code          4 
_shelx_F_calc_maximum      211.99 
_exptl_crystal_F_000      1096.00 
_reflns_d_resolution_high  0.7898 
 
loop_ 
 _symmetry_equiv_pos_as_xyz 
 'x, y, z' 
 '-x+1/2, -y+1/2, z+1/2' 
 '-x, y, -z+1/2' 
 'x+1/2, -y+1/2, -z' 
 '-x, -y, -z' 
 'x-1/2, y-1/2, -z-1/2' 
 'x, -y, z-1/2' 
 '-x-1/2, y-1/2, z' 
 
_cell_length_a    17.1030 
_cell_length_b     8.5544 
_cell_length_c    16.7062 
_cell_angle_alpha  90.000 
_cell_angle_beta   90.000 
_cell_angle_gamma  90.000 
 
_shelx_F_squared_multiplier     1.000 
 
loop_ 
 _refln_index_h 
 _refln_index_k 
 _refln_index_l 
 _refln_F_squared_calc 
 _refln_F_squared_meas 
 _refln_F_squared_sigma 
 _refln_observed_status 
   2   0   0    20321.59    17559.72     91.69 o 
   4   0   0    23805.30    22612.81    105.81 o 
   6   0   0    15482.11    15347.93     71.84 o 
   8   0   0    44939.43    43028.79    133.55 o 
  10   0   0       11.72       27.10      2.99 o 
  12   0   0     2558.14     2550.97     29.05 o 
  14   0   0      934.41     1020.50     28.07 o 
  16   0   0      248.04      256.65     12.28 o 
  18   0   0     1763.42     1538.70     29.06 o 
  20   0   0      412.96      392.55     17.19 o 
   1   1   0     6087.10     5144.36     30.43 o 
   3   1   0        0.33        4.44      1.35 o 
   5   1   0     1677.33     1506.27     12.09 o 
   7   1   0      784.73      826.53      7.68 o 
   9   1   0        0.29        6.36      2.04 o 
  11   1   0      112.19      119.40      3.12 o 
  13   1   0      305.95      289.49      5.94 o 
  15   1   0       17.39       13.24      3.15 o 
  17   1   0     1631.47     1462.46     36.23 o 
  19   1   0      251.67      259.15     12.48 o 
  21   1   0        1.56       -3.27      8.60 o 
   2   2   0     1153.63     1306.72     20.04 o 
   4   2   0    11475.12    11262.66     89.63 o 
   6   2   0     3161.96     3122.13     45.17 o 
   8   2   0     9481.62     9629.24     34.79 o 
  10   2   0     4433.06     4218.73     63.19 o 
  12   2   0     1316.31     1431.59     18.06 o 
  14   2   0     1217.26     1241.24     10.61 o 
  16   2   0      746.63      794.90     23.94 o 
  18   2   0     1543.96     1503.24     20.69 o 
  20   2   0      139.50      115.77      9.41 o 
   1   3   0      223.45      210.83      5.21 o 
   3   3   0      201.91      201.07      4.25 o 
   5   3   0     1284.06     1322.86      7.68 o 
   7   3   0        3.51        6.05      2.07 o 
   9   3   0        5.40        8.26      2.15 o 
  11   3   0      120.94      156.78      5.26 o 
  13   3   0      343.49      301.21      9.08 o 
  15   3   0       45.05       33.96      5.61 o 
  17   3   0       18.53       26.08     13.51 o 
  19   3   0       13.53        6.18      6.29 o 
   0   4   0     2426.63     2199.77     23.33 o 
   2   4   0     8648.59     8419.25     47.48 o 
   4   4   0     4234.09     4044.55     82.47 o 
   6   4   0     7134.19     7056.75    106.76 o 
   8   4   0     4910.97     4783.98     71.80 o 
  10   4   0     7451.03     7255.60     54.58 o 
  12   4   0      923.69      968.11     11.47 o 
  14   4   0     3313.46     3306.35     50.83 o 
  16   4   0     1827.85     1776.55     46.87 o 
  18   4   0     1617.68     1710.25     37.04 o 
   1   5   0     1105.17     1082.57     17.60 o 
   3   5   0      819.00      880.73     11.72 o 
   5   5   0      114.86      125.06      4.95 o 
   7   5   0      862.46      821.09      9.93 o 
   9   5   0      521.16      530.13      8.74 o 
  11   5   0     2050.62     2011.98     25.98 o 
  13   5   0        1.51       -1.64      4.51 o 
  15   5   0      318.60      327.98      7.50 o 
  17   5   0        0.34       -4.30      5.80 o 
  19   5   0       27.04       21.25      7.38 o 
   0   6   0     7349.46     6730.72     56.08 o 
   2   6   0     5729.86     5490.84     45.85 o 
   4   6   0     1807.04     1724.09     27.83 o 
   6   6   0     1143.17     1063.53     15.42 o 
   8   6   0     1606.81     1531.99     14.73 o 
  10   6   0     1586.79     1601.70     31.06 o 
  12   6   0      240.21      252.12     11.47 o 
  14   6   0      580.35      584.98     14.37 o 
  16   6   0      217.10      205.15     13.51 o 
  18   6   0      155.92      134.25      9.40 o 
   1   7   0      135.15      135.86      7.67 o 
   3   7   0       48.65       54.23      6.80 o 
   5   7   0        6.04        8.32      6.06 o 
   7   7   0       77.67       77.71      6.84 o 
   9   7   0       56.26       51.93      6.16 o 
  11   7   0        1.67        6.21      5.58 o 
  13   7   0       50.89       60.61      6.61 o 
  15   7   0      276.05      293.61     21.08 o 
   0   8   0      116.05      112.98     11.05 o 
   2   8   0      997.59      967.68     15.63 o 
   4   8   0     1658.57     1712.58     20.69 o 
   6   8   0      808.43      815.04     15.05 o 
   8   8   0      930.09      978.51     16.64 o 
  10   8   0     1594.79     1674.62     29.03 o 
  12   8   0      396.12      410.99     10.54 o 
  14   8   0      203.07      213.89     13.10 o 
   1   9   0        2.47        6.82      6.47 o 
   3   9   0      124.69      129.13      8.25 o 
   5   9   0       43.61       48.37      8.80 o 
   7   9   0       30.43       29.61      7.67 o 
   9   9   0      217.89      217.37     10.71 o 
  11   9   0       76.14       69.60      9.40 o 
   2  10   0      319.47      327.17     12.01 o 
   4  10   0       84.56       82.25      8.53 o 
   6  10   0      418.82      410.19     13.31 o 
   8  10   0      450.51      452.28     14.33 o 
   1   1   1    26875.02    24453.99    143.13 o 
   2   1   1      425.47      418.97      3.40 o 
   3   1   1      101.16      157.17      1.70 o 
   4   1   1      507.08      473.65      4.77 o 
   5   1   1      666.37      769.48      6.35 o 
   6   1   1     2103.05     1984.67     15.40 o 
   7   1   1    13028.12    12607.24     60.55 o 
   8   1   1        7.21       11.32      2.00 o 
   9   1   1     3390.32     3342.32     17.97 o 
  10   1   1       14.03       32.86      1.77 o 
  11   1   1     2349.42     2270.87     15.60 o 
  12   1   1        5.48        7.08      1.83 o 
  13   1   1     2209.19     2165.83     14.62 o 
  14   1   1      134.12      142.13      2.86 o 
  15   1   1      991.66     1086.01      7.97 o 
  16   1   1      113.34      108.92      4.30 o 
  17   1   1     1348.49     1234.51     13.18 o 
  18   1   1       13.19       10.42      3.98 o 
  19   1   1      605.97      587.99      9.67 o 
  20   1   1        9.70       10.67      4.48 o 
  21   1   1      461.91      461.43     13.15 o 
   0   2   1     1269.41     1120.10      8.53 o 
   1   2   1        0.09        5.14      1.83 o 
   2   2   1      366.70      337.44      3.88 o 
   3   2   1    10464.14     9838.63     56.44 o 
   4   2   1      604.61      593.24      3.55 o 
   5   2   1      878.31      860.51      8.55 o 
   6   2   1       31.92       38.46      1.21 o 
   7   2   1      639.76      716.59      6.79 o 
   8   2   1       29.96       33.54      1.56 o 
   9   2   1       10.73       14.99      1.53 o 
  10   2   1      107.64      127.52      2.19 o 
  11   2   1      331.76      383.84      4.96 o 
  12   2   1        5.10        3.46      2.37 o 
  13   2   1      103.29       97.09      2.93 o 
  14   2   1      226.97      222.97      3.80 o 
  15   2   1      150.09      164.53      3.97 o 
  16   2   1      600.07      559.98      8.88 o 
  17   2   1        0.01        0.73      3.43 o 
  18   2   1      171.65      175.36      7.80 o 
  19   2   1       13.91       11.60      4.11 o 
  20   2   1       17.81       26.35      4.74 o 
  21   2   1        0.01        3.27      9.01 o 
   1   3   1       38.17       65.20      2.96 o 
   2   3   1     2261.84     2239.02     23.92 o 
   3   3   1     1563.73     1603.63     14.36 o 
   4   3   1      296.40      292.20      3.72 o 
   5   3   1     3271.20     3157.22     14.85 o 
   6   3   1      421.45      445.58      3.77 o 
   7   3   1     7145.76     7030.00     59.03 o 
   8   3   1       52.88       45.65      2.13 o 
   9   3   1     4940.30     4891.23     20.29 o 
  10   3   1       26.15       24.05      2.26 o 
  11   3   1     4390.07     4298.44     18.57 o 
  12   3   1      163.98      150.94      3.59 o 
  13   3   1     1918.51     1900.83     22.49 o 
  14   3   1        0.42        3.52      2.85 o 
  15   3   1     1890.80     1896.89     22.80 o 
  16   3   1        0.36       -0.99      4.24 o 
  17   3   1     1937.87     1989.75     45.97 o 
  18   3   1        0.16        0.39      4.13 o 
  19   3   1      997.15      993.49     22.97 o 
  20   3   1      159.20      177.58      7.03 o 
   0   4   1     4159.70     3886.46     48.10 o 
   1   4   1      594.04      624.66      6.24 o 
   2   4   1      426.23      422.69      5.26 o 
   3   4   1        7.86        2.89      2.27 o 
   4   4   1      996.17     1030.30      9.74 o 
   5   4   1      733.88      732.19      5.13 o 
   6   4   1      753.87      795.01      7.14 o 
   7   4   1      162.63      153.55      3.98 o 
   8   4   1      297.72      288.63      3.82 o 
   9   4   1        0.02       -2.58      2.58 o 
  10   4   1      323.82      318.63      4.81 o 
  11   4   1      440.46      464.04      5.70 o 
  12   4   1     1961.40     1940.70     19.04 o 
  13   4   1       36.04       33.70      3.10 o 
  14   4   1       42.74       44.60      4.20 o 
  15   4   1      916.67      920.43      9.73 o 
  16   4   1        0.29       -1.05      3.50 o 
  17   4   1        0.30        1.12      4.19 o 
  18   4   1        0.31       -4.50      4.50 o 
  19   4   1       17.32       22.98      5.61 o 
  20   4   1       16.39       12.28      9.41 o 
   1   5   1     8527.39     8166.82     40.99 o 
   2   5   1     1678.30     1657.79     12.93 o 
   3   5   1     6473.71     6222.85     28.91 o 
   4   5   1      896.90      924.39      8.01 o 
   5   5   1       29.79       49.79      2.90 o 
   6   5   1      116.62      116.57      3.56 o 
   7   5   1     2428.09     2277.29     12.27 o 
   8   5   1       47.29       47.07      3.20 o 
   9   5   1     2669.81     2629.19     19.28 o 
  10   5   1      905.70      891.33      7.82 o 
  11   5   1      651.22      679.12      9.79 o 
  12   5   1       13.37       10.82      3.36 o 
  13   5   1      231.69      211.04      5.58 o 
  14   5   1        0.68        0.18      3.36 o 
  15   5   1     1489.99     1517.98     23.38 o 
  16   5   1        1.56       -2.83      3.93 o 
  17   5   1      444.02      463.26     12.61 o 
  18   5   1        1.00        1.54      4.84 o 
  19   5   1      118.69       93.75      6.24 o 
   0   6   1      444.91      416.95      9.55 o 
   1   6   1        1.12       -3.72      3.72 o 
   2   6   1     1550.41     1446.29     11.46 o 
   3   6   1      117.92      147.47      6.68 o 
   4   6   1       54.70       48.39      3.70 o 
   5   6   1       93.45       94.87      4.17 o 
   6   6   1        7.22       18.95      3.07 o 
   7   6   1        9.76        8.63      3.17 o 
   8   6   1      255.40      250.92      4.98 o 
   9   6   1       75.28       76.76      3.85 o 
  10   6   1      380.57      387.43      6.01 o 
  11   6   1       96.52       99.99      4.33 o 
  12   6   1      681.86      709.30     10.56 o 
  13   6   1        8.18        9.66      3.76 o 
  14   6   1       10.90        8.36      3.54 o 
  15   6   1       48.16       44.66      4.37 o 
  16   6   1      128.30      130.81      6.15 o 
  17   6   1        1.20       -2.14      4.55 o 
  18   6   1       41.05       34.95      8.39 o 
   1   7   1     2336.63     2256.80     22.75 o 
   2   7   1      121.62      128.50      5.30 o 
   3   7   1     3206.55     3093.59     23.69 o 
   4   7   1       25.38       27.84      4.55 o 
   5   7   1      814.48      829.16      9.82 o 
   6   7   1      121.70      125.71      4.74 o 
   7   7   1     1670.19     1682.06     11.50 o 
   8   7   1        5.23        4.90      3.45 o 
   9   7   1      869.45      885.47      8.77 o 
  10   7   1       63.66       63.37      4.34 o 
  11   7   1     1957.31     2010.15     13.73 o 
  12   7   1        9.99       10.93      3.89 o 
  13   7   1      141.53      140.18      5.26 o 
  14   7   1      319.11      335.68      6.86 o 
  15   7   1      525.69      523.91      9.07 o 
  16   7   1        0.21        1.91      5.16 o 
   0   8   1      172.29      165.53      8.53 o 
   1   8   1        0.00        0.10      4.30 o 
   2   8   1      504.96      470.57      9.61 o 
   3   8   1        2.63        2.76      4.40 o 
   4   8   1      162.48      150.28      5.88 o 
   5   8   1       17.09       13.85      4.43 o 
   6   8   1      216.90      225.26      6.70 o 
   7   8   1        0.93       -4.34      4.34 o 
   8   8   1      186.57      197.07      5.92 o 
   9   8   1       24.58       25.12      4.47 o 
  10   8   1      365.40      375.47      6.87 o 
  11   8   1        0.00        3.39      4.19 o 
  12   8   1       25.44       29.81      4.61 o 
  13   8   1        1.88        3.64      5.14 o 
  14   8   1      186.11      196.66      7.07 o 
   1   9   1       57.73       51.68      5.42 o 
   2   9   1       66.53       62.58      5.47 o 
   3   9   1      106.04      103.38      5.83 o 
   4   9   1      134.57      135.24      6.19 o 
   5   9   1      183.44      183.82      6.75 o 
   6   9   1        6.03        8.35      4.94 o 
   7   9   1      453.85      452.71      9.05 o 
   8   9   1        4.03        3.26      5.04 o 
   9   9   1      251.84      259.33      7.87 o 
  10   9   1        5.17        4.01      5.73 o 
  11   9   1      391.89      421.82      8.63 o 
  12   9   1       28.63       15.62      9.38 o 
   0  10   1      374.22      393.48     12.88 o 
   1  10   1       12.58       12.39      7.60 o 
   2  10   1        1.66        0.56      5.26 o 
   3  10   1       10.07        4.97      5.26 o 
   4  10   1        1.69       -2.76      5.17 o 
   5  10   1        8.68        9.60      5.22 o 
   6  10   1       22.49       19.29      5.73 o 
   7  10   1        2.74        7.15      5.47 o 
   8  10   1      180.95      165.78      7.57 o 
   1   0   2      474.33      480.99      4.55 o 
   2   0   2     1844.37     2280.08     41.54 o 
   4   0   2     4949.70     5236.48     56.78 o 
   5   0   2     1013.53     1083.51     14.77 o 
   6   0   2     4616.20     4624.06     31.49 o 
   7   0   2     4707.63     4846.84     63.04 o 
   8   0   2     7206.27     7039.92     78.40 o 
   9   0   2      683.96      755.30      8.98 o 
  10   0   2     1282.98     1069.81      7.81 o 
  11   0   2      317.18      377.79      6.93 o 
  12   0   2     1959.60     1908.12     20.75 o 
  13   0   2      199.94      174.30      3.75 o 
  14   0   2      721.82      749.19      8.36 o 
  15   0   2        0.02        3.91      4.08 o 
  16   0   2     1212.42     1221.14     39.48 o 
  17   0   2        0.00        3.12      4.44 o 
  18   0   2     1862.76     1855.79     22.72 o 
  19   0   2      185.33      186.43     14.94 o 
  20   0   2      338.46      377.96     12.89 o 
  21   0   2        3.30        5.73      9.82 o 
   1   1   2      202.24      212.64      2.20 o 
   2   1   2     1830.89     1661.78     11.45 o 
   3   1   2     1761.37     1762.36     14.35 o 
   4   1   2      566.55      488.41      4.57 o 
   5   1   2      303.79      306.03      2.43 o 
   6   1   2        1.52        4.99      1.22 o 
   7   1   2      575.52      618.17      3.43 o 
   8   1   2      987.23     1076.50      7.82 o 
   9   1   2      207.13      211.14      2.45 o 
  10   1   2      354.34      439.69      4.75 o 
  11   1   2        5.64        6.88      1.64 o 
  12   1   2       15.53       19.04      2.00 o 
  13   1   2        5.75        6.27      1.95 o 
  14   1   2      331.68      283.35      5.06 o 
  15   1   2       41.97       43.78      3.00 o 
  16   1   2      562.37      529.97      8.41 o 
  17   1   2       68.16       57.13      3.94 o 
  18   1   2        4.58        7.17      3.86 o 
  19   1   2       44.89       55.56      6.85 o 
  20   1   2      153.45      153.61      6.23 o 
  21   1   2        2.26        5.13      6.47 o 
   0   2   2    17274.11    16692.73    177.90 o 
   1   2   2    17611.98    16534.08     68.40 o 
   2   2   2      133.40      106.61      1.75 o 
   3   2   2     3007.24     2911.38     13.31 o 
   4   2   2     3450.56     3544.13     16.71 o 
   5   2   2      115.32      134.96      2.36 o 
   6   2   2     2460.64     2439.19     12.88 o 
   7   2   2      113.85      117.72      2.59 o 
   8   2   2     7189.89     7014.89     68.34 o 
   9   2   2     1701.50     1791.49     10.27 o 
  10   2   2     2383.36     2259.11     14.64 o 
  11   2   2       13.52       13.19      2.13 o 
  12   2   2     2774.34     2718.21     19.34 o 
  13   2   2       13.09       12.57      2.60 o 
  14   2   2     1816.08     1790.56     21.11 o 
  15   2   2      385.82      394.75      5.22 o 
  16   2   2     1040.66     1055.69     13.36 o 
  17   2   2       60.08       47.16      3.72 o 
  18   2   2     1245.85     1234.99     16.90 o 
  19   2   2       32.76       28.77      4.50 o 
  20   2   2      455.77      467.52      9.20 o 
  21   2   2       14.26       13.51      9.41 o 
   1   3   2      791.24      807.69     31.40 o 
   2   3   2     2045.65     2010.02     12.51 o 
   3   3   2      146.95      152.07      2.49 o 
   4   3   2        8.69       13.63      1.81 o 
   5   3   2      136.33      172.66      2.64 o 
   6   3   2       37.49       56.11      2.17 o 
   7   3   2      225.85      220.15      3.09 o 
   8   3   2        0.07        1.36      1.93 o 
   9   3   2       25.76       22.69      2.11 o 
  10   3   2      303.59      326.87      3.71 o 
  11   3   2      764.56      749.89      6.09 o 
  12   3   2      230.63      215.71      3.90 o 
  13   3   2      335.39      324.58      5.04 o 
  14   3   2       67.39       53.80      3.86 o 
  15   3   2        1.13        3.01      4.07 o 
  16   3   2        2.42        1.97      3.33 o 
  17   3   2       94.46       89.59      5.25 o 
  18   3   2       16.57       15.70      4.37 o 
  19   3   2       34.82       35.43      5.31 o 
  20   3   2       35.79       37.30      6.93 o 
   0   4   2     5903.74     5845.12     82.07 o 
   1   4   2      879.30      843.04     17.22 o 
   2   4   2     3907.90     3777.35     18.06 o 
   3   4   2     1670.18     1734.94     15.47 o 
   4   4   2     1167.95     1144.46     10.07 o 
   5   4   2      364.29      404.39      4.01 o 
   6   4   2     1138.17     1063.88      9.50 o 
   7   4   2      181.74      184.58      3.21 o 
   8   4   2     4355.45     4234.18     25.02 o 
   9   4   2      141.32      132.99      3.20 o 
  10   4   2     3531.64     3355.48     19.43 o 
  11   4   2      374.73      383.34      4.69 o 
  12   4   2      127.91      135.57      3.75 o 
  13   4   2       23.37       17.26      3.01 o 
  14   4   2     1130.19     1096.04     17.29 o 
  15   4   2        7.14       14.72      3.82 o 
  16   4   2      919.04      928.58     15.25 o 
  17   4   2       37.64       42.00      4.01 o 
  18   4   2      993.77      999.96     27.59 o 
  19   4   2        0.00        2.87      5.46 o 
  20   4   2      154.10      143.27     13.10 o 
   1   5   2       58.41       55.22      3.62 o 
   2   5   2      797.64      795.08      9.06 o 
   3   5   2      247.71      249.60      4.57 o 
   4   5   2       77.71       94.34      3.57 o 
   5   5   2       46.61       35.95      2.52 o 
   6   5   2       43.19       51.41      3.17 o 
   7   5   2      161.08      154.32      3.49 o 
   8   5   2       43.61       46.75      2.74 o 
   9   5   2      524.22      517.51      9.79 o 
  10   5   2      124.15      120.47      4.04 o 
  11   5   2      226.37      235.42      4.87 o 
  12   5   2       82.09       85.87      3.63 o 
  13   5   2        7.74        6.00      3.19 o 
  14   5   2      822.43      826.68     16.55 o 
  15   5   2       36.29       29.55      4.20 o 
  16   5   2       38.15       45.42      4.54 o 
  17   5   2      103.61      112.93      5.48 o 
  18   5   2        3.78       12.97      4.72 o 
  19   5   2        0.20       -3.58      4.96 o 
   0   6   2     2489.14     2386.66     21.13 o 
   1   6   2      359.42      350.94      6.34 o 
   2   6   2     4387.46     4250.64     25.03 o 
   3   6   2      511.10      502.44      7.35 o 
   4   6   2      907.63      873.72      9.11 o 
   5   6   2        1.41        4.59      3.35 o 
   6   6   2      935.04      918.37     11.23 o 
   7   6   2      265.45      273.50      5.16 o 
   8   6   2     1162.52     1182.06      9.18 o 
   9   6   2       31.85       33.88      3.54 o 
  10   6   2     2300.70     2311.14     21.06 o 
  11   6   2      152.01      152.37      4.69 o 
  12   6   2        5.77        6.64      3.26 o 
  13   6   2        8.73        8.52      3.34 o 
  14   6   2      440.19      422.49      8.71 o 
  15   6   2      220.49      227.67      6.24 o 
  16   6   2      413.51      426.28      8.08 o 
  17   6   2       13.29       20.25      4.93 o 
   1   7   2      458.69      450.87      7.57 o 
   2   7   2      116.81      116.62      5.20 o 
   3   7   2      226.34      213.75      5.88 o 
   4   7   2      183.44      188.44      5.82 o 
   5   7   2       52.30       53.17      4.74 o 
   6   7   2       17.71       15.87      3.87 o 
   7   7   2      212.13      195.16      5.64 o 
   8   7   2       20.99       15.32      3.55 o 
   9   7   2      275.83      276.63      5.65 o 
  10   7   2       21.77       16.77      3.79 o 
  11   7   2        4.61        7.60      3.87 o 
  12   7   2      144.92      135.54      4.70 o 
  13   7   2      100.31       96.45      4.49 o 
  14   7   2       45.38       54.90      6.28 o 
  15   7   2      223.61      236.90      7.89 o 
  16   7   2       47.20       55.37      5.21 o 
   0   8   2      248.19      256.64      9.62 o 
   1   8   2       52.60       57.87      6.03 o 
   2   8   2      111.65      110.22      5.46 o 
   3   8   2      304.08      302.26      9.76 o 
   4   8   2      357.71      356.94      7.80 o 
   5   8   2        0.20        5.65      4.29 o 
   6   8   2      378.98      363.01     11.82 o 
   7   8   2        1.88        2.69      4.47 o 
   8   8   2      612.44      634.19     14.09 o 
   9   8   2        0.77        5.37      4.46 o 
  10   8   2      716.12      738.64      9.70 o 
  11   8   2       22.91       19.05      4.28 o 
  12   8   2      626.78      657.30      8.16 o 
  13   8   2        0.44        7.37      4.43 o 
  14   8   2      356.70      359.95      9.22 o 
   1   9   2       57.58       56.36      6.09 o 
   2   9   2      287.30      299.76      7.77 o 
   3   9   2      110.22       96.94      5.73 o 
   4   9   2        1.11       -2.66      4.75 o 
   5   9   2        7.48       12.98      4.80 o 
   6   9   2        9.88        9.45      4.91 o 
   7   9   2      113.74      118.92      6.28 o 
   8   9   2       27.90       27.10      5.42 o 
   9   9   2      158.32      148.22      7.03 o 
  10   9   2       83.02       87.60      5.76 o 
  11   9   2      133.53      134.10      7.41 o 
   0  10   2      498.28      525.81     14.94 o 
   1  10   2      108.41      109.18      6.59 o 
   2  10   2       17.36       13.41      5.40 o 
   3  10   2       15.93       15.64      5.35 o 
   4  10   2      125.71      118.42      6.70 o 
   5  10   2       18.56       16.67      5.46 o 
   6  10   2      129.33      121.19      6.96 o 
   7  10   2        0.00        1.96      6.20 o 
   8  10   2      287.56      291.22      8.79 o 
   1   1   3    29048.98    26999.70    142.97 o 
   2   1   3      147.12      151.55      1.64 o 
   3   1   3     5317.48     5324.33     23.56 o 
   4   1   3     1203.98     1196.37      5.49 o 
   5   1   3     4670.81     4587.26     27.94 o 
   6   1   3     1394.10     1508.21      8.95 o 
   7   1   3    11797.83    11536.95     56.61 o 
   8   1   3        9.21        4.32      2.04 o 
   9   1   3     5506.37     5346.04     16.23 o 
  10   1   3       50.61       50.24      2.46 o 
  11   1   3     2979.78     2969.69     16.81 o 
  12   1   3       34.01       40.67      2.15 o 
  13   1   3      547.08      602.55      5.90 o 
  14   1   3       20.08       15.82      2.56 o 
  15   1   3      709.37      791.04     10.31 o 
  16   1   3        5.45        8.28      2.90 o 
  17   1   3     2497.92     2398.62     32.10 o 
  18   1   3       34.20       50.16      3.85 o 
  19   1   3      728.02      704.25     10.47 o 
  20   1   3       21.99       16.38      4.63 o 
  21   1   3      157.97      124.08      8.97 o 
   1   2   3      336.74      344.82      2.48 o 
   2   2   3     1055.61      998.96      5.20 o 
   3   2   3       43.51       48.16      1.42 o 
   4   2   3       69.38       86.02      1.66 o 
   5   2   3      341.49      370.93      3.52 o 
   6   2   3        3.53       -0.63      1.62 o 
   7   2   3       33.79       32.13      1.90 o 
   8   2   3     2886.45     2930.75     12.73 o 
   9   2   3      291.39      308.60      3.31 o 
  10   2   3     1142.55     1177.47      9.92 o 
  11   2   3       51.02       53.90      2.41 o 
  12   2   3      398.86      418.21      4.55 o 
  13   2   3      589.79      580.75      6.25 o 
  14   2   3      121.21      115.14      3.85 o 
  15   2   3      276.29      272.05      5.06 o 
  16   2   3       31.53       28.68      3.39 o 
  17   2   3       72.06       61.52      3.91 o 
  18   2   3        6.52        6.25      3.83 o 
  19   2   3        0.10        6.53      4.92 o 
  20   2   3       27.31       39.30      8.78 o 
  21   2   3        1.51        0.82      9.41 o 
   1   3   3     8106.72     7745.52     36.55 o 
   2   3   3     6012.07     6033.39     25.61 o 
   3   3   3     3638.80     3684.51     18.31 o 
   4   3   3     7646.97     7733.13     36.17 o 
   5   3   3      107.15       90.20      1.96 o 
   6   3   3       15.90       17.69      1.87 o 
   7   3   3     6151.25     5926.21     42.51 o 
   8   3   3      972.60      994.47      7.41 o 
   9   3   3     3957.60     3951.05     29.98 o 
  10   3   3      859.37      850.65      8.43 o 
  11   3   3     3899.33     3809.04     30.17 o 
  12   3   3      638.36      602.63      8.92 o 
  13   3   3      990.28     1020.54     10.58 o 
  14   3   3       65.83       67.17      4.03 o 
  15   3   3     2432.11     2504.26     23.58 o 
  16   3   3        3.95        6.36      4.03 o 
  17   3   3      283.02      295.21      8.13 o 
  18   3   3        6.28        7.95      4.02 o 
  19   3   3      455.49      418.48     25.17 o 
  20   3   3       31.58       27.55      6.80 o 
   0   4   3      197.73      237.90      6.87 o 
   1   4   3     1121.78     1137.13     12.87 o 
   2   4   3       84.43       73.73      2.56 o 
   3   4   3      307.79      390.10      4.22 o 
   4   4   3      725.56      753.33      5.26 o 
   5   4   3      134.32      154.72      2.58 o 
   6   4   3        4.74        1.54      1.83 o 
   7   4   3       24.44       34.12      2.36 o 
   8   4   3      225.09      236.93      3.45 o 
   9   4   3       20.19       21.41      2.35 o 
  10   4   3       69.44       68.68      3.13 o 
  11   4   3      612.53      599.75      5.93 o 
  12   4   3       35.92       31.11      3.06 o 
  13   4   3      559.79      551.77     12.00 o 
  14   4   3      136.91      124.06      4.74 o 
  15   4   3     1064.54     1070.52     13.52 o 
  16   4   3       50.20       56.66      4.36 o 
  17   4   3        0.06       -2.42      3.92 o 
  18   4   3      131.57      129.00      6.88 o 
  19   4   3       23.68       26.91      5.50 o 
   1   5   3     2147.69     1974.84     19.38 o 
   2   5   3      531.09      543.27      6.44 o 
   3   5   3     4783.70     4636.34     26.45 o 
   4   5   3      147.71      165.41      3.64 o 
   5   5   3     3062.28     2907.90     25.14 o 
   6   5   3      249.21      275.49      3.99 o 
   7   5   3     3074.03     3005.04     21.95 o 
   8   5   3      105.26      120.90      3.32 o 
   9   5   3     2711.23     2729.29     19.59 o 
  10   5   3      296.64      302.72      4.83 o 
  11   5   3     1997.12     2063.11     12.63 o 
  12   5   3      258.98      266.76      6.85 o 
  13   5   3      869.12      851.13      9.41 o 
  14   5   3       29.25       32.55      4.03 o 
  15   5   3     1447.28     1486.99     13.95 o 
  16   5   3        5.41        2.78      4.08 o 
  17   5   3      857.17      939.61     13.32 o 
  18   5   3        7.58       13.78      5.20 o 
   0   6   3      608.00      560.18     10.71 o 
   1   6   3        2.52        1.69      5.08 o 
   2   6   3      451.55      465.01      7.06 o 
   3   6   3       16.65       13.33      3.87 o 
   4   6   3       51.26       52.16      3.67 o 
   5   6   3       14.78       16.14      3.45 o 
   6   6   3      461.91      483.32      6.51 o 
   7   6   3       10.50        9.30      2.77 o 
   8   6   3      281.03      283.34      5.20 o 
   9   6   3      111.71      122.56      4.22 o 
  10   6   3      311.49      343.37      5.41 o 
  11   6   3        1.97        2.18      3.20 o 
  12   6   3       73.76       74.37      3.89 o 
  13   6   3       37.63       31.15      4.05 o 
  14   6   3      381.22      384.96      7.46 o 
  15   6   3       37.98       28.85      4.48 o 
  16   6   3       81.21       91.11      5.37 o 
  17   6   3        3.03       -1.07      4.57 o 
   1   7   3     1251.11     1240.29     11.66 o 
   2   7   3       13.60       15.26      4.38 o 
   3   7   3     1435.06     1457.10     18.17 o 
   4   7   3      162.89      165.66      5.72 o 
   5   7   3      998.00      985.25      9.48 o 
   6   7   3      144.51      146.54      4.89 o 
   7   7   3      757.95      796.89      8.85 o 
   8   7   3        1.45       -3.77      3.77 o 
   9   7   3     1077.17     1117.37      9.77 o 
  10   7   3        3.69        1.85      3.32 o 
  11   7   3      184.79      194.26      4.92 o 
  12   7   3      149.68      154.20      4.80 o 
  13   7   3      311.41      322.48      7.21 o 
  14   7   3      268.15      269.29      6.98 o 
  15   7   3      350.09      354.22      8.82 o 
  16   7   3        1.77        0.66      5.49 o 
   0   8   3        0.81       -0.21      8.80 o 
   1   8   3      213.20      211.34      6.54 o 
   2   8   3      124.72      117.01      6.01 o 
   3   8   3       50.61       51.32      5.20 o 
   4   8   3       52.24       55.01      5.14 o 
   5   8   3        5.35       16.69      4.64 o 
   6   8   3        0.86        1.65      4.44 o 
   7   8   3       42.59       37.20      4.35 o 
   8   8   3       56.29       50.47      4.64 o 
   9   8   3       33.65       30.95      4.59 o 
  10   8   3      179.95      178.69      5.55 o 
  11   8   3       61.18       69.57      5.13 o 
  12   8   3        6.88        6.41      4.25 o 
  13   8   3        7.29        4.01      4.62 o 
  14   8   3      118.46      135.30      7.20 o 
   1   9   3     2213.70     2208.58     17.91 o 
   2   9   3        7.08       12.71      5.00 o 
   3   9   3      513.20      528.89     11.03 o 
   4   9   3      335.41      323.06     11.50 o 
   5   9   3      557.92      553.89     12.64 o 
   6   9   3       58.20       58.54      5.68 o 
   7   9   3      842.85      853.11     11.92 o 
   8   9   3       33.45       28.09      5.55 o 
   9   9   3      430.28      431.70      8.37 o 
  10   9   3        4.65        9.54      5.15 o 
  11   9   3      319.03      340.74      8.14 o 
   0  10   3       93.95       82.89      9.40 o 
   1  10   3       54.33       52.80      8.45 o 
   2  10   3      210.70      206.37      7.67 o 
   3  10   3        3.65       -0.90      5.37 o 
   4  10   3      129.81      127.87      6.69 o 
   5  10   3        0.37       -2.37      5.32 o 
   6  10   3      186.24      191.29      7.62 o 
   7  10   3        0.46        5.50      5.73 o 
   0   0   4     1789.76     1498.63     17.19 o 
   1   0   4     1341.79     1350.74     25.52 o 
   2   0   4     2624.50     2855.10     32.79 o 
   3   0   4      324.56      316.91      3.49 o 
   4   0   4    17840.70    17022.43    188.06 o 
   5   0   4     8955.41     8849.16     86.50 o 
   6   0   4     3436.68     3270.32     44.32 o 
   7   0   4     1995.90     2003.43     13.25 o 
   8   0   4     4510.51     4355.91     20.86 o 
   9   0   4       29.30       36.11      2.43 o 
  10   0   4     3953.12     3834.96     27.71 o 
  11   0   4       10.64       13.57      2.65 o 
  12   0   4     1958.10     2051.91     42.57 o 
  13   0   4      543.19      508.33      8.94 o 
  14   0   4      185.63      207.98      6.65 o 
  15   0   4      179.71      173.26      5.35 o 
  16   0   4     3220.19     3078.40     38.65 o 
  17   0   4      132.06      115.44      7.52 o 
  18   0   4      920.13      947.22     13.99 o 
  19   0   4       20.00       30.21      7.41 o 
  20   0   4      362.66      383.49     11.86 o 
  21   0   4        0.38       -0.41      9.41 o 
   1   1   4       18.89       19.51      1.38 o 
   2   1   4     2956.03     2923.56     14.45 o 
   3   1   4     2151.23     2073.41     19.29 o 
   4   1   4     1323.62     1349.65      8.43 o 
   5   1   4     1861.09     1769.55     11.49 o 
   6   1   4      364.96      403.84      2.94 o 
   7   1   4      298.40      311.54      3.62 o 
   8   1   4       35.01       47.95      1.69 o 
   9   1   4        3.28        4.05      1.61 o 
  10   1   4       15.54       19.13      1.79 o 
  11   1   4        0.10        0.85      1.83 o 
  12   1   4     1229.05     1157.13      7.75 o 
  13   1   4      225.05      219.53      3.90 o 
  14   1   4       54.87       54.14      3.03 o 
  15   1   4       89.93       71.76      3.59 o 
  16   1   4       81.55       80.63      3.83 o 
  17   1   4      232.98      245.29      4.98 o 
  18   1   4        0.00        4.70      3.49 o 
  19   1   4      151.50      164.06      5.66 o 
  20   1   4       25.96       22.88      7.09 o 
  21   1   4        4.14       12.16      6.96 o 
   1   2   4    10667.08    10255.48     42.88 o 
   2   2   4    26773.07    25771.63     58.72 o 
   3   2   4      535.89      537.69      4.83 o 
   4   2   4     7645.64     7673.90     26.65 o 
   5   2   4      498.62      518.89      3.15 o 
   6   2   4    12226.91    11934.51     62.15 o 
   7   2   4      554.36      625.41      6.09 o 
   8   2   4     8413.39     8389.41     46.53 o 
   9   2   4      752.66      843.75      8.99 o 
  10   2   4     4222.48     4089.16     27.06 o 
  11   2   4      530.33      481.18      4.04 o 
  12   2   4     3710.04     3558.28     30.71 o 
  13   2   4      124.14      119.35      3.43 o 
  14   2   4     1530.70     1547.44     11.35 o 
  15   2   4      181.83      174.40      5.79 o 
  16   2   4     1417.33     1431.83     15.87 o 
  17   2   4      146.28      141.12      4.65 o 
  18   2   4      985.52     1002.76     10.78 o 
  19   2   4       93.15       97.96      5.18 o 
  20   2   4      579.97      555.02     14.61 o 
   1   3   4     2174.28     2119.66     10.85 o 
   2   3   4      773.83      799.88      4.19 o 
   3   3   4     1408.77     1487.26      9.55 o 
   4   3   4     1960.22     2155.49     14.67 o 
   5   3   4     1963.53     2070.41     21.61 o 
   6   3   4      244.59      266.20      2.88 o 
   7   3   4      697.54      708.09      4.82 o 
   8   3   4       37.56       39.30      2.25 o 
   9   3   4      146.89      147.40      2.98 o 
  10   3   4      441.64      446.17      4.74 o 
  11   3   4       28.67       20.21      2.46 o 
  12   3   4      571.47      579.26      7.13 o 
  13   3   4     1381.81     1367.72     12.66 o 
  14   3   4      517.81      505.74      6.43 o 
  15   3   4       33.90       33.67      3.52 o 
  16   3   4       20.47       15.27      3.87 o 
  17   3   4      285.45      288.46      6.48 o 
  18   3   4       11.21        6.34      4.07 o 
  19   3   4      119.04      105.82      6.82 o 
  20   3   4        0.13        1.23      8.60 o 
   0   4   4     7673.47     7294.49     54.18 o 
   1   4   4      870.77      896.41      4.90 o 
   2   4   4     9829.54     9793.89     42.37 o 
   3   4   4      759.50      818.74      4.98 o 
   4   4   4     2016.81     1934.29     12.09 o 
   5   4   4       86.14       83.67      2.17 o 
   6   4   4     1997.94     1910.00     14.73 o 
   7   4   4      264.01      278.40      3.43 o 
   8   4   4     3146.23     3147.98     25.66 o 
   9   4   4        0.01        1.73      2.37 o 
  10   4   4     3404.27     3317.30     35.03 o 
  11   4   4       40.64       49.40      3.13 o 
  12   4   4      148.34      152.44      4.68 o 
  13   4   4        0.24        1.62      3.34 o 
  14   4   4      847.93      842.30     13.27 o 
  15   4   4        1.06        3.43      3.66 o 
  16   4   4      312.80      308.31      7.11 o 
  17   4   4       29.32       26.81      4.27 o 
  18   4   4      319.46      318.94      8.15 o 
  19   4   4       48.44       54.35      6.14 o 
   1   5   4      199.33      172.27      4.04 o 
   2   5   4        8.21        8.98      2.31 o 
   3   5   4      382.82      407.08      4.33 o 
   4   5   4        4.22        4.60      2.12 o 
   5   5   4      104.90      105.92      2.78 o 
   6   5   4      190.65      187.62      3.40 o 
   7   5   4       42.33       50.29      4.00 o 
   8   5   4       49.37       45.35      2.71 o 
   9   5   4       35.33       33.78      2.72 o 
  10   5   4       12.50        9.17      3.55 o 
  11   5   4      191.77      198.10      4.92 o 
  12   5   4       12.51        9.08      3.52 o 
  13   5   4       49.09       50.09      4.22 o 
  14   5   4       90.22       83.15      4.65 o 
  15   5   4        5.57        3.19      4.15 o 
  16   5   4       68.59       66.33      4.95 o 
  17   5   4      121.80      122.45      5.73 o 
  18   5   4        3.43        4.93      4.57 o 
   0   6   4     1028.56     1107.21     58.33 o 
   1   6   4       77.00       78.81      4.48 o 
   2   6   4     2431.13     2387.02     15.13 o 
   3   6   4      394.95      381.70      5.23 o 
   4   6   4     2471.82     2459.81     32.29 o 
   5   6   4      858.85      808.94      7.37 o 
   6   6   4     2186.67     2227.20     11.20 o 
   7   6   4      282.82      263.91      4.44 o 
   8   6   4     2768.68     2798.92     18.01 o 
   9   6   4      504.09      495.50      6.04 o 
  10   6   4     2298.47     2308.38     14.02 o 
  11   6   4       66.26       59.83      3.64 o 
  12   6   4      163.35      164.51      5.34 o 
  13   6   4       52.11       48.42      4.45 o 
  14   6   4     1060.41     1088.61     15.13 o 
  15   6   4       18.78       17.93      4.28 o 
  16   6   4      846.68      871.72     12.32 o 
  17   6   4        1.03        1.18      5.30 o 
   1   7   4      600.27      607.64      8.64 o 
   2   7   4      266.61      262.90      8.33 o 
   3   7   4      536.72      533.37      8.28 o 
   4   7   4       66.91       69.90      5.26 o 
   5   7   4        4.00        2.51      3.97 o 
   6   7   4       38.70       36.01      3.97 o 
   7   7   4       94.91       92.78      4.19 o 
   8   7   4       30.76       29.83      3.65 o 
   9   7   4      549.75      536.47      7.20 o 
  10   7   4      155.36      153.31      4.57 o 
  11   7   4      205.40      195.88      5.00 o 
  12   7   4       48.12       53.35      4.67 o 
  13   7   4       19.47       24.99      4.40 o 
  14   7   4       57.75       60.22      5.10 o 
  15   7   4      180.58      191.08      7.32 o 
  16   7   4       41.88       45.16      9.26 o 
   0   8   4     3605.40     3543.91     30.82 o 
   1   8   4       50.49       49.46      5.17 o 
   2   8   4      390.63      410.84      8.86 o 
   3   8   4      173.52      158.86      6.12 o 
   4   8   4      321.30      319.25      7.52 o 
   5   8   4      100.79      106.14      5.75 o 
   6   8   4      694.22      690.31      9.23 o 
   7   8   4        0.42        6.78      3.74 o 
   8   8   4      902.14      903.70      9.90 o 
   9   8   4       31.03       22.77      4.10 o 
  10   8   4      180.18      192.99      5.69 o 
  11   8   4      148.86      146.12      5.48 o 
  12   8   4      583.48      599.47     14.77 o 
  13   8   4       21.79       33.87      5.65 o 
  14   8   4      341.35      315.01     13.02 o 
   1   9   4      179.37      167.65      6.64 o 
   2   9   4      127.99      127.50      6.38 o 
   3   9   4      103.44       91.31      6.09 o 
   4   9   4        8.90        3.26      4.82 o 
   5   9   4       10.97        6.98      4.45 o 
   6   9   4       36.48       30.45      4.84 o 
   7   9   4      170.62      159.13      6.13 o 
   8   9   4       58.13       53.19      5.29 o 
   9   9   4       81.41       76.19      5.55 o 
  10   9   4       25.41       22.16      5.37 o 
  11   9   4       58.62       52.48      6.54 o 
   0  10   4      572.63      553.93     14.76 o 
   1  10   4        0.51        1.95      4.73 o 
   2  10   4      136.22      140.45      6.04 o 
   3  10   4        1.06        6.81      4.81 o 
   4  10   4      377.49      375.57      8.14 o 
   5  10   4       31.73       32.60      5.14 o 
   6  10   4      212.47      218.71      7.06 o 
   7  10   4        7.66        6.68      5.11 o 
   1   1   5      445.47      406.10      3.44 o 
   2   1   5      309.66      319.36      2.82 o 
   3   1   5      524.56      566.19      5.91 o 
   4   1   5        9.95       11.86      1.21 o 
   5   1   5     2887.63     2840.69     12.07 o 
   6   1   5     4522.06     4538.97     23.25 o 
   7   1   5     4706.67     4585.72     14.87 o 
   8   1   5      301.76      325.98      2.77 o 
   9   1   5     1886.53     1880.39     11.36 o 
  10   1   5      501.49      519.22      4.88 o 
  11   1   5     5375.36     5231.53     37.54 o 
  12   1   5        5.58        5.70      2.46 o 
  13   1   5     2060.99     2068.83     21.08 o 
  14   1   5      112.11      118.87      3.88 o 
  15   1   5     1876.56     1834.67     17.15 o 
  16   1   5       82.83       91.86      4.16 o 
  17   1   5     1714.56     1710.73     14.05 o 
  18   1   5        4.62        5.93      3.94 o 
  19   1   5     1114.90     1174.93     13.19 o 
  20   1   5        2.39        4.64      6.30 o 
   0   2   5     8348.94     8242.98     37.76 o 
   1   2   5     3311.48     3314.09     18.22 o 
   2   2   5       90.62      103.67      1.91 o 
   3   2   5     5103.43     5153.71     29.50 o 
   4   2   5      477.86      551.04      3.20 o 
   5   2   5      827.30      759.89      4.32 o 
   6   2   5      975.14     1050.53      6.27 o 
   7   2   5      286.94      330.47      2.45 o 
   8   2   5      148.59      158.12      2.45 o 
   9   2   5      302.64      329.48      3.23 o 
  10   2   5        2.63        5.40      2.21 o 
  11   2   5       41.92       37.62      2.63 o 
  12   2   5     2359.56     2251.40     17.45 o 
  13   2   5        4.05        9.67      2.66 o 
  14   2   5      127.72      136.58      4.05 o 
  15   2   5        0.61        2.49      3.09 o 
  16   2   5      168.65      152.21      5.08 o 
  17   2   5       42.49       38.18      4.16 o 
  18   2   5        0.04       -2.53      4.14 o 
  19   2   5       59.47       61.71      5.37 o 
  20   2   5       10.51        9.86      6.64 o 
   1   3   5    12028.10    12007.61     61.92 o 
   2   3   5      483.70      541.92      3.75 o 
   3   3   5     7458.40     7429.90     53.40 o 
   4   3   5      892.73     1027.30      8.02 o 
   5   3   5      648.89      628.30      5.30 o 
   6   3   5      317.11      344.35      3.00 o 
   7   3   5      639.75      632.71      4.64 o 
   8   3   5     1096.04     1186.05     10.93 o 
   9   3   5     4502.14     4336.90     30.05 o 
  10   3   5      163.94      183.10      3.33 o 
  11   3   5      905.90      956.98     14.24 o 
  12   3   5      513.19      515.57      5.52 o 
  13   3   5       98.59      103.97      4.34 o 
  14   3   5      690.78      669.79      8.48 o 
  15   3   5      575.05      572.48      8.00 o 
  16   3   5      220.26      189.68      5.53 o 
  17   3   5      717.43      689.46     14.52 o 
  18   3   5        2.98        4.61      3.96 o 
  19   3   5      120.46      103.60      6.26 o 
  20   3   5       70.06       57.31     11.46 o 
   0   4   5     2858.15     2791.94     31.24 o 
   1   4   5     1348.03     1354.26      6.15 o 
   2   4   5      948.03     1013.65      8.49 o 
   3   4   5      755.44      759.55      8.00 o 
   4   4   5      306.33      306.64      3.58 o 
   5   4   5      176.79      209.92      3.05 o 
   6   4   5        0.37        0.96      1.92 o 
   7   4   5       22.14       30.26      2.38 o 
   8   4   5      820.86      835.87      5.84 o 
   9   4   5       31.23       36.04      2.62 o 
  10   4   5      883.96      908.90      6.84 o 
  11   4   5        8.54        8.94      2.93 o 
  12   4   5       11.99       13.17      4.22 o 
  13   4   5      184.99      187.61      5.23 o 
  14   4   5        1.14        6.90      3.66 o 
  15   4   5       17.55       13.80      3.85 o 
  16   4   5      180.75      174.74      5.69 o 
  17   4   5       18.11       18.25      4.30 o 
  18   4   5       57.27       47.98      4.86 o 
  19   4   5        0.21       -1.70      4.45 o 
   1   5   5     1877.43     1868.96     10.27 o 
   2   5   5      337.04      328.39      3.78 o 
   3   5   5     1172.83     1236.44      6.79 o 
   4   5   5       33.86       37.91      2.34 o 
   5   5   5     2287.83     2296.16     20.79 o 
   6   5   5      599.72      656.74      5.82 o 
   7   5   5     2322.28     2332.37     22.78 o 
   8   5   5       57.90       60.23      2.89 o 
   9   5   5     2780.15     2752.83     11.80 o 
  10   5   5        1.44        6.64      2.93 o 
  11   5   5      867.24      886.90     16.16 o 
  12   5   5       36.07       33.23      3.86 o 
  13   5   5     1134.11     1133.84     13.76 o 
  14   5   5       10.78       12.81      3.92 o 
  15   5   5      852.18      884.35     12.22 o 
  16   5   5        1.13        0.88      4.10 o 
  17   5   5      544.94      589.57      9.32 o 
  18   5   5        1.27        1.41      4.58 o 
   0   6   5     1126.05     1105.98     11.52 o 
   1   6   5        1.87        0.25      2.57 o 
   2   6   5      503.86      477.07      5.26 o 
   3   6   5       16.24       15.82      2.49 o 
   4   6   5      392.93      392.09      4.48 o 
   5   6   5       72.60       62.76      3.15 o 
   6   6   5      432.85      433.48      5.34 o 
   7   6   5        5.99        1.11      2.77 o 
   8   6   5      293.87      293.44      4.79 o 
   9   6   5        0.67       -0.48      2.96 o 
  10   6   5      133.91      127.56      4.08 o 
  11   6   5       51.49       52.42      4.30 o 
  12   6   5      210.47      212.55      8.34 o 
  13   6   5        6.67        5.56      3.96 o 
  14   6   5      189.41      193.59      6.09 o 
  15   6   5        4.71        1.74      4.31 o 
  16   6   5        5.48       12.42      4.66 o 
  17   6   5       11.03       10.85      4.71 o 
   1   7   5      771.96      786.79      7.57 o 
   2   7   5      263.26      267.44      5.32 o 
   3   7   5      126.70      136.53      4.24 o 
   4   7   5        1.59       -0.71      3.61 o 
   5   7   5      255.31      271.70      5.28 o 
   6   7   5      174.21      164.37      4.21 o 
   7   7   5      576.07      610.46      9.30 o 
   8   7   5       16.96       22.94      3.73 o 
   9   7   5      798.91      824.20      8.67 o 
  10   7   5        8.54        6.71      3.77 o 
  11   7   5       60.05       60.79      4.57 o 
  12   7   5       10.46        5.63      4.11 o 
  13   7   5      298.89      293.50      8.96 o 
  14   7   5        7.27        8.52      4.54 o 
  15   7   5      377.62      399.94      9.04 o 
   0   8   5       95.04       91.51      6.18 o 
   1   8   5      200.94      208.37      5.17 o 
   2   8   5      995.45      993.25     10.17 o 
   3   8   5       16.12       13.43      4.15 o 
   4   8   5        0.70        0.65      4.11 o 
   5   8   5        6.20        5.03      3.98 o 
   6   8   5       41.78       43.76      4.66 o 
   7   8   5        8.34        6.43      4.24 o 
   8   8   5       79.99       83.27      5.19 o 
   9   8   5      134.71      123.46      5.01 o 
  10   8   5      402.27      409.29     12.78 o 
  11   8   5       74.85       89.93      6.50 o 
  12   8   5       51.13       46.65      6.98 o 
  13   8   5        2.88       -1.92      6.48 o 
   1   9   5     1238.31     1258.41     15.95 o 
   2   9   5       39.64       35.39      4.61 o 
   3   9   5      332.91      337.59      7.25 o 
   4   9   5        9.04       10.99      4.38 o 
   5   9   5      682.44      668.98     10.53 o 
   6   9   5        0.01        1.53      4.51 o 
   7   9   5      338.26      339.92      7.67 o 
   8   9   5        0.13        7.97      4.88 o 
   9   9   5      266.82      277.80      7.40 o 
  10   9   5        0.12       -0.07      5.78 o 
   0  10   5       13.68       23.71      8.04 o 
   1  10   5       40.42       44.22      6.11 o 
   2  10   5      213.37      222.08      7.01 o 
   3  10   5       47.50       42.82      5.43 o 
   4  10   5      108.52      112.90      6.04 o 
   5  10   5        8.81        5.35      5.04 o 
   6  10   5      111.69      114.03      6.20 o 
   0   0   6     8950.33     8878.33     92.51 o 
   1   0   6     3029.81     2889.64     21.45 o 
   2   0   6      356.04      373.90      4.07 o 
   3   0   6     1401.76     1369.39     12.10 o 
   4   0   6     2656.78     2739.28     18.13 o 
   5   0   6       53.06       49.33      2.48 o 
   6   0   6     2886.03     2946.70     13.31 o 
   7   0   6      161.26      173.52      3.68 o 
   8   0   6     7112.60     7052.27     32.47 o 
   9   0   6        9.69        5.61      3.24 o 
  10   0   6     1577.28     1640.46     12.97 o 
  11   0   6      204.99      208.51      5.60 o 
  12   0   6     4965.92     4709.91     77.74 o 
  13   0   6      327.54      321.69      7.12 o 
  14   0   6      494.99      521.32      8.78 o 
  15   0   6      328.18      340.79      7.56 o 
  16   0   6     1836.40     1869.64     15.12 o 
  17   0   6       25.29       24.12      5.21 o 
  18   0   6      487.71      492.46     13.03 o 
  19   0   6       50.40       63.30     11.87 o 
  20   0   6      903.24      889.24     17.94 o 
   1   1   6       67.74       75.45      2.03 o 
   2   1   6      712.24      678.88      5.14 o 
   3   1   6      186.00      188.42      2.28 o 
   4   1   6     2518.17     2419.89     11.21 o 
   5   1   6     1427.37     1607.45      9.37 o 
   6   1   6       11.50       15.99      1.20 o 
   7   1   6       85.76       88.76      1.90 o 
   8   1   6       44.38       43.00      2.06 o 
   9   1   6      259.97      276.28      3.94 o 
  10   1   6       61.75       60.69      3.68 o 
  11   1   6      167.94      174.13      3.59 o 
  12   1   6       55.07       53.73      3.47 o 
  13   1   6      196.53      197.98      4.29 o 
  14   1   6       39.53       37.21      3.02 o 
  15   1   6      448.84      427.25      5.63 o 
  16   1   6       33.36       37.03      4.01 o 
  17   1   6        0.06        7.87      3.98 o 
  18   1   6       13.91       21.73      4.12 o 
  19   1   6       42.35       48.73      5.86 o 
  20   1   6       49.62       42.09      5.64 o 
   0   2   6    10968.78    10931.61    117.71 o 
   1   2   6      110.60      120.99      1.78 o 
   2   2   6    19403.14    19275.29     73.21 o 
   3   2   6      450.88      556.31      3.52 o 
   4   2   6     4387.80     4112.50     22.58 o 
   5   2   6      408.08      438.24      3.27 o 
   6   2   6     3321.92     3334.71     21.75 o 
   7   2   6       43.25       54.45      1.63 o 
   8   2   6     3029.71     2953.97     21.00 o 
   9   2   6       90.62      102.82      3.00 o 
  10   2   6     2904.48     2798.57     29.65 o 
  11   2   6     1657.79     1583.64     14.95 o 
  12   2   6      591.96      613.10      5.93 o 
  13   2   6      147.75      144.63      4.18 o 
  14   2   6       87.31       92.29      3.88 o 
  15   2   6      238.23      225.90      5.58 o 
  16   2   6     1570.26     1511.84     12.65 o 
  17   2   6        2.79       -0.05      3.97 o 
  18   2   6      718.55      718.23      9.53 o 
  19   2   6      149.58      169.86      7.73 o 
  20   2   6      292.73      278.96      9.52 o 
   1   3   6     4624.84     4659.69     25.83 o 
   2   3   6       35.51       48.45      1.91 o 
   3   3   6     1210.47     1298.28      8.89 o 
   4   3   6        0.86        3.77      1.73 o 
   5   3   6       34.71       56.29      2.02 o 
   6   3   6       37.22       36.99      1.94 o 
   7   3   6      856.09      861.30      5.72 o 
   8   3   6      442.74      489.68      4.43 o 
   9   3   6      174.68      174.38      3.22 o 
  10   3   6      218.02      209.34      4.73 o 
  11   3   6      365.27      358.98      5.28 o 
  12   3   6      120.38      117.35      3.93 o 
  13   3   6       62.96       65.87      4.42 o 
  14   3   6       33.97       41.26      3.98 o 
  15   3   6      101.49       95.43      5.44 o 
  16   3   6        0.00       -1.92      3.82 o 
  17   3   6      106.51      104.26      5.07 o 
  18   3   6       17.06       19.78      4.36 o 
  19   3   6        6.55       -2.48      5.67 o 
   0   4   6       59.55       62.31      3.35 o 
   1   4   6      907.48      929.15      5.34 o 
   2   4   6     6999.13     6626.89     38.51 o 
   3   4   6       43.80       49.54      3.36 o 
   4   4   6     2305.58     2276.61     23.35 o 
   5   4   6       25.58       28.23      2.22 o 
   6   4   6     3264.26     3223.96     17.90 o 
   7   4   6        9.25       10.92      2.29 o 
   8   4   6      899.84      920.35      8.76 o 
   9   4   6      255.64      275.84      3.99 o 
  10   4   6     2968.62     2974.21     20.14 o 
  11   4   6      320.78      303.99      5.89 o 
  12   4   6      787.56      791.36      8.81 o 
  13   4   6        0.26       -1.71      3.44 o 
  14   4   6     1397.74     1410.80     12.36 o 
  15   4   6        0.20       -3.76      3.76 o 
  16   4   6      644.70      637.95      9.31 o 
  17   4   6       24.35       21.06      4.38 o 
  18   4   6      286.83      294.11      7.72 o 
  19   4   6      200.94      232.57      9.83 o 
   1   5   6       49.45       44.63      2.48 o 
   2   5   6      470.60      506.76      5.97 o 
   3   5   6      485.13      478.86      4.31 o 
   4   5   6       75.62       85.15      2.73 o 
   5   5   6        1.34        3.33      2.41 o 
   6   5   6       87.83       94.82      3.27 o 
   7   5   6      222.11      230.38      4.09 o 
   8   5   6       21.15       23.37      2.68 o 
   9   5   6        3.06        0.00      2.60 o 
  10   5   6        3.45        1.15      2.98 o 
  11   5   6        0.37        1.83      3.10 o 
  12   5   6       11.53       11.34      3.67 o 
  13   5   6      204.28      216.81      5.89 o 
  14   5   6       25.03       19.12      4.07 o 
  15   5   6       97.01      107.58      5.27 o 
  16   5   6        0.56       -4.00      4.22 o 
  17   5   6       29.84       31.59      5.52 o 
  18   5   6        0.49       -5.84      5.84 o 
   0   6   6        9.46        8.79      3.66 o 
   1   6   6     1505.62     1522.03      8.98 o 
   2   6   6      162.28      174.30      4.47 o 
   3   6   6       48.29       54.02      2.81 o 
   4   6   6      465.15      468.35      6.47 o 
   5   6   6        5.66        5.58      2.77 o 
   6   6   6     1183.67     1257.83     11.73 o 
   7   6   6      144.82      140.11      3.89 o 
   8   6   6     1305.06     1354.60     13.06 o 
   9   6   6       48.38       45.44      3.33 o 
  10   6   6     1028.58     1005.77     10.32 o 
  11   6   6        1.05       -1.59      3.57 o 
  12   6   6     1219.85     1293.31     12.22 o 
  13   6   6       95.65      106.17      5.13 o 
  14   6   6     1721.93     1800.72     18.47 o 
  15   6   6      119.19      124.19      5.66 o 
  16   6   6      470.88      485.00     10.98 o 
   1   7   6      169.83      171.28      4.54 o 
   2   7   6        9.60        7.26      3.37 o 
   3   7   6      261.16      256.20      5.15 o 
   4   7   6      145.17      144.17      4.04 o 
   5   7   6      172.99      176.66      4.39 o 
   6   7   6       66.60       76.43      3.73 o 
   7   7   6        4.93        4.67      3.21 o 
   8   7   6       90.59       85.74      4.42 o 
   9   7   6      323.38      335.47      8.09 o 
  10   7   6        0.86        1.19      4.53 o 
  11   7   6      399.91      415.00     12.41 o 
  12   7   6        0.00        1.00      4.64 o 
  13   7   6      275.74      279.11      6.98 o 
  14   7   6        0.37       -4.89      4.89 o 
  15   7   6      106.16      115.07      6.78 o 
   0   8   6     2657.07     2655.83     38.77 o 
   1   8   6       33.22       33.89      4.09 o 
   2   8   6      953.09      960.60     11.61 o 
   3   8   6       25.55       18.62      4.25 o 
   4   8   6      415.63      421.66      7.37 o 
   5   8   6       44.54       34.30      4.64 o 
   6   8   6      625.50      608.01      8.42 o 
   7   8   6       31.53       28.87      4.09 o 
   8   8   6      581.80      560.12      7.82 o 
   9   8   6       91.60       84.12      4.89 o 
  10   8   6       81.58       71.73      6.01 o 
  11   8   6      119.25      121.53      6.67 o 
  12   8   6       88.95       94.47      8.08 o 
  13   8   6       13.59       14.15      6.74 o 
   1   9   6      155.57      152.48      5.87 o 
   2   9   6       15.60        8.44      4.54 o 
   3   9   6      149.29      139.11      5.87 o 
   4   9   6       49.93       41.60      5.05 o 
   5   9   6       44.46       46.67      5.16 o 
   6   9   6       40.37       45.30      5.22 o 
   7   9   6       47.48       48.41      5.26 o 
   8   9   6        2.60        2.17      4.93 o 
   9   9   6      104.92      110.18      6.99 o 
  10   9   6        2.53       -0.17      6.43 o 
   0  10   6      538.71      534.43     15.19 o 
   1  10   6        2.71        3.86      5.69 o 
   2  10   6      186.39      188.04      6.81 o 
   3  10   6        1.51        4.95      5.13 o 
   4  10   6      209.54      203.12      6.83 o 
   5  10   6        2.02        9.86      5.19 o 
   1   1   7     4194.60     4105.76     31.25 o 
   2   1   7      243.84      245.93      3.26 o 
   3   1   7     1457.94     1390.73     10.40 o 
   4   1   7     5385.69     5710.05     31.97 o 
   5   1   7     6890.64     6954.26     40.36 o 
   6   1   7      707.89      804.94      6.65 o 
   7   1   7     2144.82     2053.80     20.22 o 
   8   1   7       20.63       26.08      1.99 o 
   9   1   7     4903.22     4867.43     43.42 o 
  10   1   7      159.34      151.25      4.00 o 
  11   1   7     3006.42     3028.72     16.92 o 
  12   1   7     2272.78     2187.29     22.03 o 
  13   1   7     4317.63     4202.72     22.15 o 
  14   1   7      716.31      742.94      9.85 o 
  15   1   7      672.07      665.76     10.34 o 
  16   1   7        1.46        0.27      3.70 o 
  17   1   7     1026.14     1036.28     13.40 o 
  18   1   7       20.29       28.04      4.44 o 
  19   1   7      466.81      459.31      9.45 o 
  20   1   7       16.84       20.85      5.54 o 
   0   2   7      243.92      238.21      4.38 o 
   1   2   7       36.46       46.70      1.47 o 
   2   2   7      578.58      657.45      6.51 o 
   3   2   7      867.54      934.65      6.66 o 
   4   2   7     2350.47     2299.78     18.11 o 
   5   2   7      173.02      118.16      2.24 o 
   6   2   7      156.06      170.48      2.02 o 
   7   2   7        0.76       -0.01      1.43 o 
   8   2   7      117.03       88.95      2.61 o 
   9   2   7      486.13      489.90      7.29 o 
  10   2   7       24.05       27.51      2.91 o 
  11   2   7      473.67      492.16      5.97 o 
  12   2   7      690.62      703.02      7.25 o 
  13   2   7      599.77      592.52     10.19 o 
  14   2   7       53.51       45.36      3.54 o 
  15   2   7       64.55       66.91      6.12 o 
  16   2   7       17.36       26.06      4.04 o 
  17   2   7       28.02       21.54      4.16 o 
  18   2   7       17.13       24.62      5.67 o 
  19   2   7        0.01       -4.95      4.95 o 
  20   2   7        3.71       -0.08      6.08 o 
   1   3   7    13124.45    12982.74     72.29 o 
   2   3   7       59.87       66.95      2.16 o 
   3   3   7     9200.93     8976.00     58.35 o 
   4   3   7     1265.55     1258.03     10.45 o 
   5   3   7     8845.23     8589.09     35.57 o 
   6   3   7     1451.29     1482.57     11.76 o 
   7   3   7     3421.69     3372.54     21.49 o 
   8   3   7       39.39       49.50      2.49 o 
   9   3   7     3304.34     3289.19     53.85 o 
  10   3   7        0.46        2.92      2.86 o 
  11   3   7      375.97      416.26      8.69 o 
  12   3   7       36.50       38.21      3.38 o 
  13   3   7      317.82      335.68      5.66 o 
  14   3   7       41.66       45.67      4.15 o 
  15   3   7      598.13      586.08      9.90 o 
  16   3   7       50.36       48.93      4.44 o 
  17   3   7     1048.06     1048.16     11.43 o 
  18   3   7       44.94       57.63      4.84 o 
  19   3   7      448.09      446.03     10.22 o 
   0   4   7     7550.48     7366.01     30.31 o 
   1   4   7     2817.38     2694.24     10.00 o 
   2   4   7      217.61      211.51      3.02 o 
   3   4   7      128.18      125.01      2.65 o 
   4   4   7      280.57      277.69      3.39 o 
   5   4   7      352.76      372.86      3.92 o 
   6   4   7      419.47      452.26      6.49 o 
   7   4   7       91.82       89.68      3.07 o 
   8   4   7      246.52      276.44      3.98 o 
   9   4   7      185.30      185.74      4.38 o 
  10   4   7      276.74      288.63      5.16 o 
  11   4   7        8.87        9.24      3.08 o 
  12   4   7      172.25      190.19      5.33 o 
  13   4   7      118.85      113.99      5.05 o 
  14   4   7       58.58       62.98      4.55 o 
  15   4   7      102.85       93.04      4.93 o 
  16   4   7       44.05       49.17      4.67 o 
  17   4   7       19.70       16.72      5.86 o 
  18   4   7       32.04       31.36      5.48 o 
   1   5   7     1127.81     1108.64      6.31 o 
   2   5   7       81.41       83.10      2.65 o 
   3   5   7     2503.69     2516.40     11.91 o 
   4   5   7        7.54        7.38      2.20 o 
   5   5   7     1425.02     1396.09      8.43 o 
   6   5   7       53.35       51.55      2.98 o 
   7   5   7     1050.95     1091.33      7.76 o 
   8   5   7       70.19       65.58      3.22 o 
   9   5   7     2184.22     2162.68     33.13 o 
  10   5   7        8.57        7.79      3.18 o 
  11   5   7     1248.83     1257.82     11.38 o 
  12   5   7        0.71       -0.92      3.72 o 
  13   5   7     1106.18     1122.54     11.34 o 
  14   5   7        9.29        7.38      4.09 o 
  15   5   7      891.62      926.05     14.09 o 
  16   5   7        0.03       -1.17      4.43 o 
  17   5   7       78.48       58.17      5.03 o 
   0   6   7      315.33      290.38      6.07 o 
   1   6   7      198.03      190.83      3.73 o 
   2   6   7      346.04      356.12      5.90 o 
   3   6   7       45.56       42.73      2.78 o 
   4   6   7      172.94      182.31      4.02 o 
   5   6   7        1.03       -1.20      2.77 o 
   6   6   7       67.96       76.18      3.47 o 
   7   6   7       92.42       85.55      3.56 o 
   8   6   7        0.50        1.49      2.93 o 
   9   6   7       44.06       48.33      4.00 o 
  10   6   7      201.26      177.66      6.18 o 
  11   6   7        2.06       -0.47      4.26 o 
  12   6   7       21.48       19.59      4.01 o 
  13   6   7        7.76        2.14      4.16 o 
  14   6   7       41.71       57.76      4.89 o 
  15   6   7        0.01        2.31      4.43 o 
  16   6   7        2.00        1.08      5.20 o 
   1   7   7     2644.22     2616.45     23.99 o 
   2   7   7      271.65      272.92      4.89 o 
   3   7   7      821.41      828.00      8.56 o 
   4   7   7        1.11       -0.72      3.08 o 
   5   7   7     1007.12     1031.14     13.25 o 
   6   7   7        3.64        5.65      3.30 o 
   7   7   7     1329.63     1312.65     20.45 o 
   8   7   7       73.92       71.43      3.88 o 
   9   7   7     1189.25     1195.68     29.07 o 
  10   7   7       32.04       27.21      4.91 o 
  11   7   7      460.97      492.29      9.31 o 
  12   7   7        0.54       -2.01      4.75 o 
  13   7   7      533.44      513.72     11.58 o 
  14   7   7       36.65       37.88      6.99 o 
   0   8   7      118.73      122.23      6.52 o 
   1   8   7        3.72        2.05      4.22 o 
   2   8   7      655.76      673.46      8.95 o 
   3   8   7       18.00       13.36      4.36 o 
   4   8   7      159.30      157.30      5.66 o 
   5   8   7      144.11      141.30      7.46 o 
   6   8   7      314.41      308.84      6.90 o 
   7   8   7        8.48        7.65      4.05 o 
   8   8   7      246.76      239.93      5.98 o 
   9   8   7        3.49        1.13      5.12 o 
  10   8   7      240.55      238.24      8.96 o 
  11   8   7       19.55       18.41      6.42 o 
  12   8   7        0.74        7.01      6.58 o 
   1   9   7      747.50      763.29     10.02 o 
   2   9   7       43.53       40.41      5.01 o 
   3   9   7      462.05      494.23      8.54 o 
   4   9   7        0.78        2.44      4.74 o 
   5   9   7      739.50      757.67     11.18 o 
   6   9   7       17.70       17.12      4.95 o 
   7   9   7      347.01      353.22      7.92 o 
   8   9   7        6.71       14.37      5.71 o 
   9   9   7      116.93      134.40      8.38 o 
   0  10   7       81.07       81.51      9.40 o 
   1  10   7        1.92        4.25      5.85 o 
   2  10   7       72.92       75.84      6.75 o 
   3  10   7       47.98       45.91      5.58 o 
   4  10   7        7.67        1.11      5.24 o 
   0   0   8     6875.35     6510.75     75.52 o 
   1   0   8     1144.30     1149.84     11.67 o 
   2   0   8     3805.13     3481.43     20.61 o 
   3   0   8      926.82      927.51     14.24 o 
   4   0   8     4927.21     4886.95     48.18 o 
   5   0   8     1505.65     1462.84     10.20 o 
   6   0   8     7094.74     6873.97    113.62 o 
   7   0   8      102.15      113.69      3.54 o 
   8   0   8     2394.08     2420.75     21.11 o 
   9   0   8      262.40      260.99      4.86 o 
  10   0   8     3385.07     3333.99     41.28 o 
  11   0   8     1216.90     1231.93     12.31 o 
  12   0   8    12379.36    12066.18     50.71 o 
  13   0   8        3.88       11.85      5.78 o 
  14   0   8     2671.81     2628.63     29.27 o 
  15   0   8      494.98      504.53     12.16 o 
  16   0   8      628.30      630.42     12.63 o 
  17   0   8        7.52        6.56      5.29 o 
  18   0   8      629.86      599.45     14.75 o 
  19   0   8       98.13      117.88      9.09 o 
  20   0   8     1046.95     1108.20     40.32 o 
   1   1   8      404.31      410.92      3.52 o 
   2   1   8      559.13      582.49      4.01 o 
   3   1   8       13.05       14.70      1.79 o 
   4   1   8      634.74      665.74      4.16 o 
   5   1   8     2957.43     3051.67     19.65 o 
   6   1   8      451.23      469.40      4.47 o 
   7   1   8     1583.21     1601.61     15.61 o 
   8   1   8        6.85       14.94      2.40 o 
   9   1   8       93.41      101.66      2.64 o 
  10   1   8       33.65       34.65      3.37 o 
  11   1   8      529.95      534.71      6.24 o 
  12   1   8      617.57      594.50      6.82 o 
  13   1   8      597.92      619.33      8.85 o 
  14   1   8       87.14       83.48      4.00 o 
  15   1   8       38.96       37.02      3.74 o 
  16   1   8        2.10        4.53      4.01 o 
  17   1   8        9.41       10.73      4.70 o 
  18   1   8        5.63       11.17      4.77 o 
  19   1   8      168.48      183.45      7.20 o 
   0   2   8     2856.51     2963.02     49.84 o 
   1   2   8      121.62      145.05      1.90 o 
   2   2   8     3587.65     3577.34     14.41 o 
   3   2   8        0.00        8.69      2.95 o 
   4   2   8     5238.54     5076.89     33.89 o 
   5   2   8      705.19      730.82      4.46 o 
   6   2   8     1976.49     1775.96     13.92 o 
   7   2   8      656.54      694.95      5.63 o 
   8   2   8     2848.55     2715.33     20.97 o 
   9   2   8      214.06      205.02      4.22 o 
  10   2   8      470.70      469.42      5.88 o 
  11   2   8       10.70       10.86      3.05 o 
  12   2   8      441.93      470.32      6.27 o 
  13   2   8      144.83      142.34      4.39 o 
  14   2   8      209.39      216.38      5.03 o 
  15   2   8       42.99       41.16      4.12 o 
  16   2   8     1285.32     1268.48     16.41 o 
  17   2   8        1.23       -3.76      4.11 o 
  18   2   8      196.32      197.41      7.25 o 
  19   2   8        8.38        1.09      5.32 o 
   1   3   8      332.71      329.06      3.79 o 
   2   3   8      219.02      228.10      2.94 o 
   3   3   8      194.84      202.55      2.99 o 
   4   3   8      219.39      256.88      3.74 o 
   5   3   8       38.55       54.17      2.23 o 
   6   3   8       71.19       78.94      2.40 o 
   7   3   8        0.33        0.36      2.23 o 
   8   3   8      116.47      115.86      3.60 o 
   9   3   8      132.57      148.26      3.99 o 
  10   3   8       21.79       30.38      3.09 o 
  11   3   8       19.76       13.98      3.12 o 
  12   3   8      165.86      166.81      4.49 o 
  13   3   8        7.48        3.60      3.29 o 
  14   3   8       42.32       45.61      4.23 o 
  15   3   8       18.78       24.88      4.12 o 
  16   3   8       35.37       32.83      4.40 o 
  17   3   8        0.48        0.71      4.14 o 
  18   3   8        0.21        8.28      4.54 o 
  19   3   8        0.16       10.38      6.77 o 
   0   4   8     2847.16     2805.28     14.07 o 
   1   4   8      806.35      853.89      5.33 o 
   2   4   8     8024.75     7992.81     44.28 o 
   3   4   8      138.89      162.45      2.86 o 
   4   4   8     4231.91     4270.28     35.06 o 
   5   4   8      467.11      506.13      5.36 o 
   6   4   8     4038.97     4090.89     35.45 o 
   7   4   8      268.13      259.04      4.19 o 
   8   4   8     2150.05     2121.46     18.71 o 
   9   4   8       22.65       25.80      3.22 o 
  10   4   8     1568.51     1644.62     17.51 o 
  11   4   8        4.97        8.86      3.19 o 
  12   4   8      727.34      757.83     11.10 o 
  13   4   8       33.80       37.58      4.11 o 
  14   4   8      706.94      713.46      9.36 o 
  15   4   8      114.64      110.34      5.17 o 
  16   4   8      867.00      866.23     10.74 o 
  17   4   8       45.63       42.24      5.75 o 
  18   4   8      354.97      349.21     10.55 o 
   1   5   8      725.89      753.68      5.41 o 
   2   5   8      118.98      126.35      3.02 o 
   3   5   8      322.20      307.35      3.84 o 
   4   5   8        0.05       -0.36      2.22 o 
   5   5   8       50.40       43.99      2.78 o 
   6   5   8       12.42        9.47      2.80 o 
   7   5   8        6.74        3.54      2.82 o 
   8   5   8       21.28       28.61      3.65 o 
   9   5   8      180.14      164.94      5.06 o 
  10   5   8       91.39       99.03      4.63 o 
  11   5   8      197.32      178.14      4.84 o 
  12   5   8       14.86       18.27      3.91 o 
  13   5   8      124.29      133.81      5.24 o 
  14   5   8       38.51       42.50      4.47 o 
  15   5   8       44.11       51.61      4.73 o 
  16   5   8        7.74       12.22      4.98 o 
  17   5   8       52.32       37.96      5.67 o 
   0   6   8       51.12       60.61      4.38 o 
   1   6   8      831.54      836.86      6.64 o 
   2   6   8     2630.91     2624.15     19.59 o 
   3   6   8      201.78      199.95      4.24 o 
   4   6   8       32.92       45.45      3.17 o 
   5   6   8       17.44       27.98      3.12 o 
   6   6   8     1026.66     1037.69     13.01 o 
   7   6   8        8.05        5.43      3.01 o 
   8   6   8      279.44      275.82      5.95 o 
   9   6   8      223.62      193.82      5.83 o 
  10   6   8     1838.78     1831.17     40.77 o 
  11   6   8       45.34       41.92      5.19 o 
  12   6   8      721.49      729.48     10.89 o 
  13   6   8        3.68       11.73      4.86 o 
  14   6   8      562.38      572.84      9.21 o 
  15   6   8       28.71       37.34      5.69 o 
  16   6   8      158.33      144.39      8.49 o 
   1   7   8        0.63       -2.60      3.20 o 
   2   7   8      542.15      524.03      6.95 o 
   3   7   8       82.33       77.15      4.20 o 
   4   7   8        6.50        4.95      3.54 o 
   5   7   8      223.76      197.98      5.14 o 
   6   7   8       86.09       96.98      4.78 o 
   7   7   8      142.61      145.29      4.40 o 
   8   7   8       64.84       52.10      4.39 o 
   9   7   8      108.35       93.76      5.62 o 
  10   7   8       51.32       41.90      5.01 o 
  11   7   8       13.67       11.25      4.94 o 
  12   7   8       18.02       26.51      5.20 o 
  13   7   8        4.57        2.88      6.06 o 
  14   7   8       19.91       20.56      6.56 o 
   0   8   8      291.43      298.28      8.39 o 
   1   8   8       26.38       29.65      4.40 o 
   2   8   8     1030.84     1009.53     12.11 o 
   3   8   8       55.44       64.50      4.99 o 
   4   8   8      491.66      504.71      7.35 o 
   5   8   8      187.12      193.00      5.53 o 
   6   8   8      645.79      666.81     11.23 o 
   7   8   8      172.48      178.33      5.49 o 
   8   8   8      472.05      516.69     13.73 o 
   9   8   8        6.40       13.24      6.42 o 
  10   8   8      305.57      291.55     10.97 o 
  11   8   8       25.74       17.70      6.61 o 
  12   8   8      119.34      122.46      8.26 o 
   1   9   8      209.35      212.46      8.39 o 
   2   9   8        0.03        3.28      4.80 o 
   3   9   8      162.73      169.99      7.62 o 
   4   9   8        0.33       -4.95      4.95 o 
   5   9   8       26.99       29.02      5.21 o 
   6   9   8       24.34       24.11      5.21 o 
   7   9   8       10.27        1.23      5.59 o 
   8   9   8       18.44       12.49      6.71 o 
   0  10   8      120.14       91.33     11.87 o 
   1  10   8        0.11       -5.92      5.92 o 
   1   1   9     4661.02     4710.21     33.67 o 
   2   1   9       11.68       17.44      2.17 o 
   3   1   9      656.40      626.05      4.42 o 
   4   1   9      355.66      401.42      4.44 o 
   5   1   9     4024.67     4096.56     14.68 o 
   6   1   9       27.78       27.95      2.65 o 
   7   1   9      376.69      372.34      4.74 o 
   8   1   9       83.99       98.29      2.99 o 
   9   1   9     3441.84     3355.77     33.20 o 
  10   1   9      762.63      744.86     10.49 o 
  11   1   9      525.54      522.35      6.95 o 
  12   1   9      197.12      220.90      5.35 o 
  13   1   9     2671.90     2721.33     29.54 o 
  14   1   9      135.37      125.13      4.97 o 
  15   1   9       62.65       60.85      4.53 o 
  16   1   9       41.36       40.80      4.53 o 
  17   1   9      773.49      722.47     10.99 o 
  18   1   9      124.43      154.28      6.83 o 
  19   1   9      271.48      242.68     11.28 o 
   0   2   9      182.75      175.05      3.21 o 
   1   2   9      609.19      626.50      5.32 o 
   2   2   9        4.93        4.81      1.75 o 
   3   2   9      186.10      191.65      2.74 o 
   4   2   9      144.46      146.55      2.57 o 
   5   2   9       38.17       49.84      2.18 o 
   6   2   9       96.95       97.79      2.39 o 
   7   2   9      273.58      264.94      3.93 o 
   8   2   9      315.05      307.17      4.80 o 
   9   2   9       16.43       15.06      2.69 o 
  10   2   9      210.50      204.46      4.49 o 
  11   2   9      144.82      137.75      4.18 o 
  12   2   9        1.28        2.85      3.13 o 
  13   2   9      158.16      160.84      4.67 o 
  14   2   9      230.44      231.06      5.37 o 
  15   2   9        8.06        9.98      3.53 o 
  16   2   9       85.62       96.98      5.60 o 
  17   2   9        1.33        2.43      4.84 o 
  18   2   9        7.49       11.89      5.32 o 
  19   2   9       45.03       49.93      7.56 o 
   1   3   9     1472.33     1533.04     14.75 o 
   2   3   9        0.01        2.22      1.87 o 
   3   3   9      486.03      527.88      5.26 o 
   4   3   9       90.17       83.34      2.48 o 
   5   3   9     3643.22     3708.75     18.93 o 
   6   3   9      964.55      993.21      5.75 o 
   7   3   9     2904.28     2894.34     29.98 o 
   8   3   9      725.21      739.15      7.78 o 
   9   3   9      887.59      896.31     12.51 o 
  10   3   9      196.65      211.95      4.72 o 
  11   3   9      279.00      309.89      5.41 o 
  12   3   9       15.92       19.84      3.54 o 
  13   3   9     1597.75     1626.09     19.75 o 
  14   3   9        1.66        2.95      3.47 o 
  15   3   9      989.62      997.98     10.93 o 
  16   3   9       15.91       18.06      4.33 o 
  17   3   9      573.04      565.53     10.39 o 
  18   3   9        4.57       10.92      6.61 o 
   0   4   9     1642.29     1601.42     14.53 o 
   1   4   9      502.59      525.57      4.63 o 
   2   4   9     2115.23     2039.45     15.36 o 
   3   4   9       78.17       97.09      2.75 o 
   4   4   9       37.41       39.74      2.88 o 
   5   4   9        2.22        8.40      2.27 o 
   6   4   9      160.99      151.69      3.37 o 
   7   4   9       17.18        9.09      2.94 o 
   8   4   9        8.02        8.90      3.32 o 
   9   4   9        0.68       -1.76      3.42 o 
  10   4   9      215.09      217.35      5.61 o 
  11   4   9      110.95      103.36      5.83 o 
  12   4   9      192.36      207.75      6.70 o 
  13   4   9        0.21        1.61      3.74 o 
  14   4   9       65.38       68.56      4.78 o 
  15   4   9       50.41       44.90      4.62 o 
  16   4   9       66.55       71.62      5.19 o 
  17   4   9       26.31       28.70      5.60 o 
   1   5   9       42.58       41.38      2.83 o 
   2   5   9     1382.35     1380.36      8.12 o 
   3   5   9     2033.69     2086.22     19.27 o 
   4   5   9       16.57       15.40      2.62 o 
   5   5   9      811.34      851.97     13.67 o 
   6   5   9        4.04        5.32      2.81 o 
   7   5   9        8.26       15.11      3.23 o 
   8   5   9      400.91      375.89      8.34 o 
   9   5   9      894.34      907.43     15.92 o 
  10   5   9      322.02      299.13      7.81 o 
  11   5   9     1479.08     1511.43     39.69 o 
  12   5   9       24.20       25.12      4.57 o 
  13   5   9      862.04      868.31     10.39 o 
  14   5   9        6.47        2.35      4.19 o 
  15   5   9      718.63      750.14     11.81 o 
  16   5   9      139.04      167.04      7.23 o 
   0   6   9      929.65      876.66     10.75 o 
   1   6   9      495.19      476.01      5.44 o 
   2   6   9      239.31      232.50      4.30 o 
   3   6   9      425.64      395.50      7.20 o 
   4   6   9       63.09       64.18      3.50 o 
   5   6   9      136.71      121.88      4.25 o 
   6   6   9       50.83       54.89      3.51 o 
   7   6   9       12.96       14.51      3.67 o 
   8   6   9        2.43       -1.54      3.61 o 
   9   6   9      200.54      200.77      6.90 o 
  10   6   9      231.84      223.34      6.25 o 
  11   6   9        8.87        6.96      4.48 o 
  12   6   9       22.67       19.74      4.93 o 
  13   6   9        2.22       10.09      4.95 o 
  14   6   9       61.23       59.41      7.01 o 
  15   6   9       13.33       19.77      6.61 o 
   1   7   9      815.00      810.03      7.96 o 
   2   7   9       33.08       28.60      3.85 o 
   3   7   9     1111.46     1099.23     10.25 o 
   4   7   9        0.04        0.46      3.52 o 
   5   7   9      836.61      846.63     12.36 o 
   6   7   9        7.25        3.81      3.79 o 
   7   7   9      477.09      452.10     12.40 o 
   8   7   9       19.04       22.25      4.58 o 
   9   7   9      574.39      568.84      9.77 o 
  10   7   9       46.66       51.33      5.44 o 
  11   7   9      544.84      563.98     17.19 o 
  12   7   9        2.02        5.71      5.87 o 
  13   7   9      325.90      315.31     15.08 o 
   0   8   9       18.63        5.70      7.46 o 
   1   8   9       58.25       57.27      4.98 o 
   2   8   9      114.58      116.44      4.98 o 
   3   8   9        1.29       -2.37      3.93 o 
   4   8   9      226.05      240.30      5.96 o 
   5   8   9        0.15       -1.12      4.01 o 
   6   8   9      271.21      277.11      6.35 o 
   7   8   9       39.35       48.05      5.41 o 
   8   8   9       77.30       85.31      7.12 o 
   9   8   9        6.84       10.47      6.28 o 
  10   8   9      114.69      123.76     10.29 o 
  11   8   9       24.86       18.65      6.76 o 
   1   9   9      249.32      231.27      7.92 o 
   2   9   9        5.67        3.51      4.80 o 
   3   9   9      184.41      174.07      6.51 o 
   4   9   9        5.62       10.21      4.98 o 
   5   9   9      256.34      273.23      9.03 o 
   6   9   9       84.98       90.27      6.82 o 
   7   9   9      194.80      191.82      9.00 o 
   0   0  10    10906.51    10430.23     97.01 o 
   1   0  10        0.15        5.51      3.07 o 
   2   0  10     3457.02     3173.99     32.55 o 
   3   0  10     4713.95     4716.61     22.34 o 
   4   0  10     9925.76     9553.60     43.43 o 
   5   0  10      833.43      863.64     13.88 o 
   6   0  10     3217.21     3299.22     20.22 o 
   7   0  10      175.67      163.80     11.98 o 
   8   0  10     2857.25     2770.61     31.50 o 
   9   0  10     2143.30     2102.88     22.41 o 
  10   0  10      496.99      514.02     14.94 o 
  11   0  10     4063.94     4014.78     63.24 o 
  12   0  10     4333.69     4127.23     42.16 o 
  13   0  10      365.31      376.25     11.14 o 
  14   0  10      426.61      403.23     18.01 o 
  15   0  10      747.42      753.31     15.31 o 
  16   0  10      528.49      538.21     11.17 o 
  17   0  10       15.09       16.45      6.00 o 
  18   0  10      185.77      155.66      9.54 o 
  19   0  10       28.96       46.26     12.28 o 
   1   1  10       40.38       44.06      2.30 o 
   2   1  10      455.86      488.06      4.19 o 
   3   1  10      326.65      316.08      3.53 o 
   4   1  10     2512.07     2537.32     24.78 o 
   5   1  10        5.28        7.20      2.06 o 
   6   1  10       77.47       76.36      3.25 o 
   7   1  10       66.93       71.07      3.10 o 
   8   1  10      248.57      249.70      4.39 o 
   9   1  10       17.57       21.92      3.04 o 
  10   1  10       29.54       37.17      3.25 o 
  11   1  10        0.62        0.83      3.98 o 
  12   1  10      106.41      101.79      4.75 o 
  13   1  10       82.41       78.10      4.71 o 
  14   1  10      646.47      654.68      8.82 o 
  15   1  10        3.15        6.15      4.38 o 
  16   1  10        8.41        4.10      4.17 o 
  17   1  10       24.96       26.98      5.20 o 
  18   1  10       11.47       17.18      5.49 o 
   0   2  10     4005.98     3994.96     39.31 o 
   1   2  10      136.37      158.96      3.19 o 
   2   2  10     2454.10     2376.15     19.17 o 
   3   2  10       29.52       27.68      2.04 o 
   4   2  10     2553.04     2581.32     15.89 o 
   5   2  10        1.09        0.88      2.04 o 
   6   2  10     4172.32     4124.29     15.31 o 
   7   2  10      130.76      136.17      3.38 o 
   8   2  10     2128.34     2155.45     17.16 o 
   9   2  10       31.16       27.11      3.12 o 
  10   2  10      387.50      423.84      5.98 o 
  11   2  10       24.30       24.06      3.27 o 
  12   2  10     1978.39     1996.19     13.37 o 
  13   2  10      322.33      315.71     10.02 o 
  14   2  10     1140.09     1125.28     13.47 o 
  15   2  10       54.02       56.50      6.10 o 
  16   2  10      487.35      469.30      9.40 o 
  17   2  10       11.66        2.23      4.94 o 
  18   2  10      177.97      157.88      7.04 o 
   1   3  10      116.85      107.04      2.55 o 
   2   3  10       36.48       44.95      2.26 o 
   3   3  10       41.65       36.69      2.25 o 
   4   3  10       40.76       53.12      2.47 o 
   5   3  10       67.64       88.74      2.70 o 
   6   3  10       61.95       60.10      3.26 o 
   7   3  10       23.41       21.62      3.05 o 
   8   3  10       33.50       33.96      3.22 o 
   9   3  10        0.15        2.17      3.36 o 
  10   3  10       37.97       30.47      3.86 o 
  11   3  10      229.50      223.59      5.11 o 
  12   3  10      136.06      131.89      4.64 o 
  13   3  10       21.67       25.62      3.78 o 
  14   3  10       10.37       13.82      3.73 o 
  15   3  10        0.21       -3.60      4.60 o 
  16   3  10       17.70       16.27      5.11 o 
  17   3  10       46.80       64.54      5.96 o 
  18   3  10       10.14        6.12      6.77 o 
   0   4  10      384.87      427.39     17.76 o 
   1   4  10       70.43       70.08      3.25 o 
   2   4  10     4310.54     4233.01     31.44 o 
   3   4  10        0.13        1.13      2.30 o 
   4   4  10     1482.78     1565.90     13.76 o 
   5   4  10       72.05       77.83      3.09 o 
   6   4  10     2604.26     2615.94     17.71 o 
   7   4  10      208.73      186.50      4.49 o 
   8   4  10      693.40      798.14      8.74 o 
   9   4  10       12.16        9.96      3.63 o 
  10   4  10     1411.02     1360.83     25.81 o 
  11   4  10       29.99       34.21      4.18 o 
  12   4  10      647.04      672.26     10.87 o 
  13   4  10       54.95       66.77      4.28 o 
  14   4  10      821.66      839.00     10.46 o 
  15   4  10        0.83        4.05      4.34 o 
  16   4  10      457.53      466.69      8.68 o 
  17   4  10       22.04       17.00      7.87 o 
   1   5  10       15.35       14.26      2.83 o 
   2   5  10        0.27        2.31      2.74 o 
   3   5  10      635.40      630.73      5.87 o 
   4   5  10      173.74      171.84      4.17 o 
   5   5  10      110.03      111.85      3.82 o 
   6   5  10       88.09       90.09      3.63 o 
   7   5  10        2.65       12.89      5.42 o 
   8   5  10       26.37       36.99      3.95 o 
   9   5  10       56.71       57.73      4.28 o 
  10   5  10       53.42       59.19      4.95 o 
  11   5  10      223.13      216.49      7.28 o 
  12   5  10        2.04       -2.38      4.32 o 
  13   5  10        1.56        4.38      4.59 o 
  14   5  10        1.94        0.93      4.60 o 
  15   5  10       52.01       54.50      7.83 o 
  16   5  10        0.49        5.91      6.58 o 
   0   6  10      227.43      259.33      6.37 o 
   1   6  10       15.90       11.90      3.27 o 
   2   6  10     3152.00     3188.44     23.41 o 
   3   6  10      128.30      121.84      4.16 o 
   4   6  10     1421.48     1437.95     16.57 o 
   5   6  10       41.83       41.34      3.83 o 
   6   6  10      957.96      904.78     18.12 o 
   7   6  10      353.66      365.65      7.67 o 
   8   6  10      375.07      365.19      8.15 o 
   9   6  10      285.28      288.20      6.47 o 
  10   6  10     1166.47     1176.65     26.87 o 
  11   6  10       63.42       69.78      5.56 o 
  12   6  10      349.97      349.75      8.54 o 
  13   6  10        0.76        3.06      6.06 o 
  14   6  10      186.60      139.46      8.10 o 
   1   7  10        2.08        4.21      3.30 o 
   2   7  10       80.90       68.35      3.86 o 
   3   7  10       61.40       56.14      4.20 o 
   4   7  10        4.83        7.18      3.76 o 
   5   7  10       60.32       61.19      4.29 o 
   6   7  10       17.67       22.63      4.67 o 
   7   7  10       24.99       33.64      5.34 o 
   8   7  10       61.36       75.94      6.14 o 
   9   7  10       43.83       43.56      5.42 o 
  10   7  10       37.80       40.47      6.28 o 
  11   7  10       13.24       11.70      5.97 o 
  12   7  10        5.35        1.75      5.98 o 
   0   8  10      118.99      127.12      9.67 o 
   1   8  10        0.67       -1.43      4.05 o 
   2   8  10      578.47      569.12      7.97 o 
   3   8  10       19.60       14.89      4.25 o 
   4   8  10      413.71      393.16      8.45 o 
   5   8  10       35.63       32.98      4.46 o 
   6   8  10      422.58      402.01     13.41 o 
   7   8  10        0.81        1.60      5.79 o 
   8   8  10      275.82      261.23      9.35 o 
   9   8  10        8.61       13.95      6.46 o 
  10   8  10      339.45      334.16     10.63 o 
   1   9  10       29.76       36.88      6.26 o 
   2   9  10        3.50        8.25      5.98 o 
   3   9  10       29.68       24.40      5.42 o 
   4   9  10       69.85       86.26      6.03 o 
   5   9  10       55.28       55.05      6.68 o 
   6   9  10        0.03       -6.48      6.48 o 
   1   1  11     3203.31     3062.43     13.31 o 
   2   1  11      149.25      159.87      3.04 o 
   3   1  11     2337.06     2231.83     10.31 o 
   4   1  11      374.46      359.51      6.32 o 
   5   1  11     6882.63     6680.68     41.25 o 
   6   1  11       20.69       24.19      2.98 o 
   7   1  11     2907.49     2852.62     15.98 o 
   8   1  11      136.75      144.72      4.06 o 
   9   1  11      833.40      822.86      8.89 o 
  10   1  11      392.73      380.18      6.43 o 
  11   1  11      927.38      909.85     14.83 o 
  12   1  11      290.83      283.36      6.39 o 
  13   1  11     2723.82     2696.15     19.21 o 
  14   1  11        9.68        8.13      6.67 o 
  15   1  11      545.89      529.25      8.49 o 
  16   1  11       27.53       15.01      4.42 o 
  17   1  11      251.01      223.59      7.56 o 
  18   1  11        8.85        9.05      6.30 o 
   0   2  11       21.46       25.30      3.70 o 
   1   2  11      297.10      312.83      3.62 o 
   2   2  11        9.91       15.57      2.02 o 
   3   2  11      510.06      495.96      4.26 o 
   4   2  11        7.41        6.01      2.06 o 
   5   2  11       67.28       66.59      3.01 o 
   6   2  11        0.80        0.11      2.56 o 
   7   2  11        3.41        5.13      2.91 o 
   8   2  11       58.03       56.25      3.43 o 
   9   2  11      311.50      302.54      5.37 o 
  10   2  11       11.13        6.88      3.16 o 
  11   2  11       29.35       29.13      3.98 o 
  12   2  11      394.37      385.87      7.17 o 
  13   2  11        8.47        1.87      4.32 o 
  14   2  11       16.22       19.09      4.37 o 
  15   2  11       16.66       15.44      4.27 o 
  16   2  11       46.99       47.63      5.59 o 
  17   2  11        9.42        6.92      4.96 o 
  18   2  11       29.23       30.38      7.24 o 
   1   3  11     1005.78     1029.10      8.15 o 
   2   3  11       29.56       29.66      2.53 o 
   3   3  11     1469.28     1474.54     14.12 o 
   4   3  11        3.24        3.69      2.25 o 
   5   3  11     1888.60     1925.39     15.05 o 
   6   3  11       32.08       28.18      3.15 o 
   7   3  11      514.26      516.00      7.99 o 
   8   3  11     1122.72     1110.26     13.89 o 
   9   3  11     1686.20     1664.16     11.42 o 
  10   3  11       56.06       56.11      4.22 o 
  11   3  11     1142.29     1116.66     11.01 o 
  12   3  11        8.16        6.23      4.11 o 
  13   3  11     1880.28     1966.41     19.32 o 
  14   3  11       81.02       85.86      5.03 o 
  15   3  11      471.74      480.02      9.56 o 
  16   3  11        0.82       -2.53      4.95 o 
  17   3  11      258.45      238.78      9.69 o 
   0   4  11      176.76      148.04      4.91 o 
   1   4  11     1026.44     1008.32     10.09 o 
   2   4  11        5.49        9.39      2.67 o 
   3   4  11       67.76       68.11      3.06 o 
   4   4  11     1450.08     1423.34     11.31 o 
   5   4  11       63.41       61.82      3.94 o 
   6   4  11        5.19        4.30      3.06 o 
   7   4  11       19.49       16.62      3.20 o 
   8   4  11       33.58       38.37      3.54 o 
   9   4  11        5.69       -2.45      3.57 o 
  10   4  11       32.81       30.11      4.09 o 
  11   4  11       27.33       27.20      4.19 o 
  12   4  11      129.40      130.04      5.34 o 
  13   4  11        5.42        8.78      4.26 o 
  14   4  11       14.04       10.25      5.02 o 
  15   4  11        3.21        3.14      6.27 o 
  16   4  11       72.64       79.46      7.48 o 
   1   5  11     3035.62     2984.12     26.57 o 
   2   5  11     1271.10     1246.28      8.23 o 
   3   5  11     3109.17     3049.95     26.59 o 
   4   5  11       15.24       23.10      3.35 o 
   5   5  11     2127.21     2071.19     17.06 o 
   6   5  11       40.42       36.62      4.02 o 
   7   5  11     1152.64     1169.70     17.75 o 
   8   5  11      350.37      310.14      7.25 o 
   9   5  11     1128.74     1138.20     21.23 o 
  10   5  11      275.24      237.56      7.14 o 
  11   5  11      420.72      430.64      8.53 o 
  12   5  11        0.93        1.58      4.08 o 
  13   5  11      185.56      181.01      6.88 o 
  14   5  11       34.55       41.17      5.54 o 
  15   5  11      324.21      318.77     10.40 o 
   0   6  11      421.17      447.13      7.91 o 
   1   6  11      136.32      124.41      3.91 o 
   2   6  11      678.44      676.93      7.18 o 
   3   6  11      312.28      323.86      5.47 o 
   4   6  11      221.16      214.40      4.98 o 
   5   6  11        9.79        5.21      3.49 o 
   6   6  11      208.01      211.44      7.62 o 
   7   6  11       40.40       29.68      4.70 o 
   8   6  11       68.18       65.84      5.14 o 
   9   6  11       74.52       83.24      8.31 o 
  10   6  11       72.96       64.45      5.55 o 
  11   6  11       15.34       13.07      6.04 o 
  12   6  11        2.61        2.74      5.98 o 
  13   6  11        9.60        9.18      6.41 o 
  14   6  11       14.76       13.56      6.77 o 
   1   7  11      375.76      384.98      6.06 o 
   2   7  11        6.45        4.45      3.52 o 
   3   7  11     1520.91     1521.61     23.58 o 
   4   7  11        1.63        0.78      3.98 o 
   5   7  11      851.18      856.39     17.67 o 
   6   7  11        2.23        4.01      4.65 o 
   7   7  11      236.39      240.50      7.25 o 
   8   7  11        3.12        8.39      5.05 o 
   9   7  11      391.27      414.53     11.11 o 
  10   7  11        4.57        9.49      6.22 o 
  11   7  11      396.44      390.50     10.87 o 
  12   7  11        4.70        2.51      6.41 o 
   0   8  11       14.52       11.30      5.78 o 
   1   8  11       61.19       51.19      5.31 o 
   2   8  11      239.31      243.96      7.02 o 
   3   8  11       53.79       58.15      4.76 o 
   4   8  11        1.22        2.03      4.33 o 
   5   8  11        2.18       -5.03      5.03 o 
   6   8  11       19.82       19.19      5.44 o 
   7   8  11        0.43       -0.31      5.25 o 
   8   8  11        3.27        2.96      6.47 o 
   9   8  11        1.12        3.97      6.74 o 
   1   9  11      145.13      142.19      7.53 o 
   2   9  11       12.40       17.33      6.36 o 
   3   9  11      263.33      243.13      7.66 o 
   4   9  11        3.42        4.48      6.02 o 
   0   0  12     5712.73     5552.08     47.69 o 
   1   0  12      215.51      212.47      4.96 o 
   2   0  12     2965.95     2811.62     25.79 o 
   3   0  12       57.42       62.58      3.70 o 
   4   0  12     2758.14     2659.64     18.71 o 
   5   0  12       11.53       15.39      4.38 o 
   6   0  12     2497.38     2382.28     30.02 o 
   7   0  12      202.20      207.74      8.73 o 
   8   0  12     1925.21     1865.79     16.24 o 
   9   0  12      389.68      390.63      9.00 o 
  10   0  12       46.64       53.03      6.66 o 
  11   0  12        7.56       11.09      5.93 o 
  12   0  12       32.66       28.94      6.80 o 
  13   0  12      220.86      215.22      9.69 o 
  14   0  12       21.75       22.63      6.80 o 
  15   0  12       89.93       75.40      8.19 o 
  16   0  12      477.37      456.10     16.86 o 
  17   0  12       10.16        5.68      7.63 o 
   1   1  12       68.23       77.82      2.77 o 
   2   1  12       24.52       25.38      2.42 o 
   3   1  12       13.87       12.63      2.36 o 
   4   1  12      315.28      322.82      5.00 o 
   5   1  12      622.24      654.89      6.74 o 
   6   1  12       27.70       25.11      3.18 o 
   7   1  12      986.62     1029.50      8.49 o 
   8   1  12      110.69      110.09      4.44 o 
   9   1  12       48.89       53.46      4.69 o 
  10   1  12       44.63       43.87      3.92 o 
  11   1  12       85.02       94.48      6.88 o 
  12   1  12       26.58       27.63      4.85 o 
  13   1  12      204.40      200.21      6.74 o 
  14   1  12       76.21       76.30      4.85 o 
  15   1  12       62.17       62.62      4.93 o 
  16   1  12        0.69       -1.38      4.35 o 
  17   1  12       36.43       36.06      5.01 o 
   0   2  12     1509.24     1536.69     23.69 o 
   1   2  12       58.88       63.10      2.75 o 
   2   2  12     1912.19     1890.64     11.23 o 
   3   2  12       20.45       24.06      2.27 o 
   4   2  12     2230.39     2220.61     13.65 o 
   5   2  12       26.81       33.19      2.92 o 
   6   2  12     2588.20     2570.43     22.21 o 
   7   2  12       14.77       11.70      3.17 o 
   8   2  12      770.54      800.62      8.54 o 
   9   2  12       37.14       43.78      5.71 o 
  10   2  12     1228.70     1184.83     10.56 o 
  11   2  12        0.56       10.67      4.02 o 
  12   2  12     3569.24     3530.46     55.12 o 
  13   2  12        9.86       12.77      4.26 o 
  14   2  12     1148.04     1124.89     20.59 o 
  15   2  12        0.64       -0.94      4.44 o 
  16   2  12      325.82      343.12      8.01 o 
  17   2  12        4.14       12.63      6.46 o 
   1   3  12      464.82      479.96      6.40 o 
   2   3  12      464.79      469.76      4.97 o 
   3   3  12      129.11      128.37      3.35 o 
   4   3  12       20.60       18.13      3.16 o 
   5   3  12      459.17      453.91      6.01 o 
   6   3  12        7.25        7.92      3.15 o 
   7   3  12       65.95       66.74      4.06 o 
   8   3  12      100.77       87.70      3.98 o 
   9   3  12      149.69      141.64      4.58 o 
  10   3  12        9.50       13.54      3.58 o 
  11   3  12       61.20       60.30      6.97 o 
  12   3  12       40.10       30.66      4.41 o 
  13   3  12      107.25      104.95      5.41 o 
  14   3  12       50.45       50.10      4.96 o 
  15   3  12       15.63       19.73      5.05 o 
  16   3  12       35.74       45.81      6.85 o 
   0   4  12      117.24      124.05     12.29 o 
   1   4  12        4.69        7.25      2.69 o 
   2   4  12      572.29      618.83      6.17 o 
   3   4  12      294.91      279.54      4.42 o 
   4   4  12      509.01      521.18      7.69 o 
   5   4  12      168.80      130.11      4.71 o 
   6   4  12      439.04      438.04      7.02 o 
   7   4  12        5.34        4.60      3.63 o 
   8   4  12      145.17      160.41      4.68 o 
   9   4  12        3.57        0.98      3.43 o 
  10   4  12     1021.15     1029.24     12.67 o 
  11   4  12        4.10        4.42      4.12 o 
  12   4  12      755.75      763.16     19.13 o 
  13   4  12       27.13       46.35      4.93 o 
  14   4  12      821.11      827.45     12.37 o 
  15   4  12       33.81       47.41      6.98 o 
   1   5  12       39.33       38.83      3.23 o 
   2   5  12       31.70       32.87      3.18 o 
   3   5  12       34.97       31.76      3.45 o 
   4   5  12        7.25        5.47      3.66 o 
   5   5  12      207.35      203.46      5.20 o 
   6   5  12       70.11       78.06      4.52 o 
   7   5  12       55.69       64.54      4.44 o 
   8   5  12        4.87        2.64      4.33 o 
   9   5  12       17.27       19.51      4.65 o 
  10   5  12       24.98       27.75      4.90 o 
  11   5  12        5.75        5.61      4.80 o 
  12   5  12       30.38       28.14      5.20 o 
  13   5  12       14.20        8.12      6.22 o 
  14   5  12       36.72       32.37      6.85 o 
   0   6  12      170.01      186.62      6.26 o 
   1   6  12        5.40        7.52      3.19 o 
   2   6  12     1200.51     1193.29     10.13 o 
   3   6  12       39.73       41.01      3.82 o 
   4   6  12     2010.14     1993.06     24.87 o 
   5   6  12       17.15       18.15      5.58 o 
   6   6  12     1006.82     1028.90     10.98 o 
   7   6  12        1.09        0.24      4.37 o 
   8   6  12      337.43      375.92     11.58 o 
   9   6  12       13.99       16.59      5.06 o 
  10   6  12      318.18      329.76      8.39 o 
  11   6  12        3.75       12.70      5.21 o 
  12   6  12      131.44      125.67     12.25 o 
  13   6  12        5.17       10.02      7.96 o 
   1   7  12        5.60        5.98      3.73 o 
   2   7  12      136.64      131.07      4.76 o 
   3   7  12      242.96      234.00      5.41 o 
   4   7  12        8.42       12.45      4.34 o 
   5   7  12       17.65       12.50      5.00 o 
   6   7  12        0.61       -2.66      4.71 o 
   7   7  12       24.86       25.58      5.26 o 
   8   7  12        0.05       -4.95      4.95 o 
   9   7  12       73.91       85.18      7.21 o 
  10   7  12       17.68       17.88      6.37 o 
  11   7  12      126.90      124.50      8.18 o 
   0   8  12       76.25       52.67      6.74 o 
   1   8  12      135.91      121.74      5.34 o 
   2   8  12      111.66      101.60      5.32 o 
   3   8  12        2.87        2.95      4.40 o 
   4   8  12      347.10      329.14      8.56 o 
   5   8  12        3.14       11.94      5.44 o 
   6   8  12      161.18      162.76      7.09 o 
   7   8  12       11.56       13.74      5.59 o 
   1   1  13     1549.34     1602.64     10.29 o 
   2   1  13      337.88      342.96      4.29 o 
   3   1  13     1707.33     1698.89     12.64 o 
   4   1  13       52.31       48.10      3.45 o 
   5   1  13     2551.43     2559.22     24.32 o 
   6   1  13        0.08        3.74      3.14 o 
   7   1  13     1839.16     1882.10     11.84 o 
   8   1  13       40.98       43.15      4.19 o 
   9   1  13      169.78      179.85      5.28 o 
  10   1  13      379.18      367.88      7.82 o 
  11   1  13      616.81      636.09     14.48 o 
  12   1  13        1.18       -3.32      5.04 o 
  13   1  13      846.28      840.35     10.38 o 
  14   1  13        0.01        2.98      4.28 o 
  15   1  13      428.64      409.18      8.16 o 
  16   1  13        1.55       11.38      5.27 o 
   0   2  13     1564.12     1545.66     18.49 o 
   1   2  13      269.45      269.56      4.03 o 
   2   2  13       54.12       51.05      2.86 o 
   3   2  13      528.94      507.72      6.25 o 
   4   2  13      193.94      184.60      4.85 o 
   5   2  13      181.82      164.35      3.96 o 
   6   2  13      250.05      242.87      4.89 o 
   7   2  13       49.25       44.42      3.45 o 
   8   2  13       51.63       50.52      3.64 o 
   9   2  13       51.74       58.97      3.91 o 
  10   2  13       21.65       13.48      3.66 o 
  11   2  13      813.14      811.68      9.33 o 
  12   2  13      213.79      206.21      6.33 o 
  13   2  13       26.38       28.59      4.64 o 
  14   2  13       15.52       23.48      4.62 o 
  15   2  13       84.60       77.02      6.29 o 
  16   2  13       27.40       32.94      5.91 o 
   1   3  13        6.99        7.26      2.62 o 
   2   3  13       84.48       83.08      3.18 o 
   3   3  13     1598.90     1603.46     10.88 o 
   4   3  13      220.73      230.27      4.95 o 
   5   3  13      571.07      564.16      9.12 o 
   6   3  13       82.42       78.93      4.34 o 
   7   3  13       93.20      118.12      4.81 o 
   8   3  13       50.00       54.46      3.73 o 
   9   3  13      554.20      559.32      7.33 o 
  10   3  13      184.84      188.10      5.28 o 
  11   3  13     2219.13     2199.11     16.24 o 
  12   3  13       22.59       22.41      5.00 o 
  13   3  13     1020.94     1024.64     11.74 o 
  14   3  13      218.08      221.86      6.80 o 
  15   3  13      605.85      630.52     14.53 o 
   0   4  13      151.77      157.02      5.41 o 
   1   4  13       29.98       32.09      2.94 o 
   2   4  13      129.51      135.90      3.73 o 
   3   4  13       57.07       57.99      3.42 o 
   4   4  13      555.74      523.19      7.58 o 
   5   4  13       56.89       51.18      4.19 o 
   6   4  13       82.16       96.70      4.72 o 
   7   4  13       34.06       39.87      4.20 o 
   8   4  13       39.51       43.07      4.31 o 
   9   4  13       77.01       74.00      4.74 o 
  10   4  13        0.50       -4.54      4.54 o 
  11   4  13       27.82       26.30      5.55 o 
  12   4  13       90.14       88.27      5.98 o 
  13   4  13       15.22        6.59      5.35 o 
  14   4  13       39.86       60.74      6.92 o 
  15   4  13       27.20       28.74      7.08 o 
   1   5  13     1636.62     1612.14     12.19 o 
   2   5  13        3.58        5.70      3.12 o 
   3   5  13      982.46     1005.77     10.40 o 
   4   5  13       29.17       33.37      4.19 o 
   5   5  13     1279.56     1234.43     10.67 o 
   6   5  13       11.54        9.94      4.04 o 
   7   5  13     1086.10     1039.83     15.28 o 
   8   5  13       37.64       48.98      4.56 o 
   9   5  13      392.30      377.12      8.59 o 
  10   5  13       19.54       29.30      5.22 o 
  11   5  13       86.85       95.12      6.23 o 
  12   5  13        1.77        2.22      5.15 o 
  13   5  13      237.98      217.99     11.43 o 
   0   6  13      316.03      319.77      7.61 o 
   1   6  13       31.35       34.68      3.75 o 
   2   6  13      285.25      281.57      5.54 o 
   3   6  13        8.08        1.96      5.58 o 
   4   6  13      116.24      114.52      5.26 o 
   5   6  13        2.07        3.54      4.09 o 
   6   6  13      166.47      170.83      5.78 o 
   7   6  13       12.05       19.10      4.84 o 
   8   6  13       31.12       29.52      5.30 o 
   9   6  13       38.99       41.14      5.52 o 
  10   6  13       39.26       43.68      5.77 o 
  11   6  13        2.46        2.10      5.42 o 
  12   6  13       19.90       15.16      6.54 o 
   1   7  13       79.55       84.26      4.53 o 
   2   7  13        1.23       -2.99      3.82 o 
   3   7  13      482.10      452.77      9.05 o 
   4   7  13        3.68       -2.27      4.22 o 
   5   7  13      568.97      558.94     13.71 o 
   6   7  13       21.62       18.89      5.36 o 
   7   7  13       47.51       39.67      5.78 o 
   8   7  13        0.55        5.13      5.55 o 
   9   7  13      182.50      172.65      7.36 o 
   0   8  13       14.39        5.01      6.23 o 
   1   8  13        0.28        4.20      4.51 o 
   2   8  13       58.69       50.99      5.20 o 
   3   8  13        1.69        4.22      5.69 o 
   4   8  13       27.85       28.75      6.11 o 
   5   8  13       32.06       38.99      6.01 o 
   0   0  14     1361.89     1359.54     16.26 o 
   1   0  14      225.97      227.80      5.54 o 
   2   0  14     2698.01     2604.12     52.08 o 
   3   0  14       69.89       78.97      5.51 o 
   4   0  14     2580.53     2581.25     63.78 o 
   5   0  14      193.20      190.92      6.76 o 
   6   0  14     2412.84     2361.11     19.24 o 
   7   0  14       14.91       15.78      4.79 o 
   8   0  14      636.82      651.78     14.35 o 
   9   0  14      424.32      406.85     11.57 o 
  10   0  14      358.81      400.17     11.57 o 
  11   0  14       91.19       96.88      7.82 o 
  12   0  14      619.10      624.72     14.60 o 
  13   0  14       16.54       11.38      7.09 o 
  14   0  14      442.25      480.52     13.73 o 
  15   0  14      108.96      121.65     14.33 o 
  16   0  14      460.07      444.97     14.17 o 
   1   1  14       50.81       48.06      2.87 o 
   2   1  14       58.91       53.32      3.47 o 
   3   1  14        4.77        7.68      3.06 o 
   4   1  14      158.60      160.52      4.42 o 
   5   1  14       27.18       28.63      3.49 o 
   6   1  14        4.13        5.45      3.28 o 
   7   1  14        6.18        7.37      4.08 o 
   8   1  14      124.06      117.83      4.96 o 
   9   1  14        2.08        4.67      4.12 o 
  10   1  14       47.94       45.51      5.01 o 
  11   1  14       19.22       16.31      4.70 o 
  12   1  14        0.34       -4.03      4.03 o 
  13   1  14        0.61        4.10      4.24 o 
  14   1  14       14.19        8.18      4.61 o 
  15   1  14       13.78       11.87      5.31 o 
  16   1  14       37.26       40.60      7.44 o 
   0   2  14      468.98      488.38      8.57 o 
   1   2  14       66.25       66.74      3.09 o 
   2   2  14     1313.79     1330.94     13.88 o 
   3   2  14      109.55      110.28      4.17 o 
   4   2  14     3703.25     3646.77     35.00 o 
   5   2  14        2.93        0.17      3.36 o 
   6   2  14     1518.45     1540.44     14.42 o 
   7   2  14       58.61       53.36      4.34 o 
   8   2  14      577.48      618.27      9.31 o 
   9   2  14      182.94      217.29      5.69 o 
  10   2  14     1071.44     1063.43     16.48 o 
  11   2  14       32.06       35.04      4.53 o 
  12   2  14     2015.95     2051.37     33.09 o 
  13   2  14        9.49       14.64      4.59 o 
  14   2  14      750.08      755.08     10.61 o 
  15   2  14        9.69       10.18      5.61 o 
   1   3  14       55.81       57.31      3.09 o 
   2   3  14      364.33      353.35      5.51 o 
   3   3  14        8.14        8.84      3.34 o 
   4   3  14       60.60       66.46      3.89 o 
   5   3  14      297.25      292.45      6.22 o 
   6   3  14       29.08       19.83      3.98 o 
   7   3  14        1.88        6.29      3.74 o 
   8   3  14      328.50      294.61      6.54 o 
   9   3  14        0.16        1.39      3.90 o 
  10   3  14        2.93        4.22      4.61 o 
  11   3  14       27.04       25.90      4.53 o 
  12   3  14        7.06       11.06      4.49 o 
  13   3  14      466.57      475.13     12.70 o 
  14   3  14       47.94       56.71      6.08 o 
  15   3  14        0.36        7.73      5.63 o 
   0   4  14     1704.21     1719.93     34.21 o 
   1   4  14       59.41       60.53      3.41 o 
   2   4  14     1498.35     1558.84     14.79 o 
   3   4  14       26.39       30.47      3.72 o 
   4   4  14     1540.69     1502.79     19.64 o 
   5   4  14        0.00        2.31      3.94 o 
   6   4  14     1015.57      976.33     12.72 o 
   7   4  14      172.47      165.22      5.59 o 
   8   4  14      735.83      721.95      9.48 o 
   9   4  14      222.67      215.78      6.32 o 
  10   4  14      608.17      605.55     11.99 o 
  11   4  14        0.22        0.18      6.68 o 
  12   4  14      309.36      296.13      8.38 o 
  13   4  14      102.77      111.44      6.74 o 
  14   4  14      453.83      447.62     10.22 o 
   1   5  14        3.01        0.19      3.08 o 
   2   5  14       12.91       13.31      3.60 o 
   3   5  14        0.33       -1.08      3.94 o 
   4   5  14       14.01       10.18      4.07 o 
   5   5  14      164.53      168.13      5.22 o 
   6   5  14       15.98       14.60      4.28 o 
   7   5  14       20.62       23.62      4.39 o 
   8   5  14      205.99      229.67      6.43 o 
   9   5  14       23.83       21.83      5.17 o 
  10   5  14       11.68       11.90      5.68 o 
  11   5  14        0.25        0.38      5.22 o 
  12   5  14        2.07        7.95      5.47 o 
   0   6  14     1164.52     1119.88     18.67 o 
   1   6  14       15.05       18.03      3.86 o 
   2   6  14     1317.27     1270.77     12.29 o 
   3   6  14       17.24       22.22      4.48 o 
   4   6  14      843.65      828.65     11.04 o 
   5   6  14        7.62        8.04      4.35 o 
   6   6  14      785.28      762.36     10.17 o 
   7   6  14       37.48       37.63      4.87 o 
   8   6  14      306.48      290.53      8.34 o 
   9   6  14       71.83       76.42      6.29 o 
  10   6  14      234.74      227.20     12.47 o 
   1   7  14      234.69      224.09      6.27 o 
   2   7  14       41.76       38.17      4.99 o 
   3   7  14      136.13      134.68      5.99 o 
   4   7  14       59.65       68.00      5.39 o 
   5   7  14        5.61       -0.39      4.51 o 
   6   7  14        3.03        0.39      5.29 o 
   7   7  14       15.55       19.46      5.68 o 
   8   7  14      111.11      125.30      6.94 o 
   0   8  14      106.54      107.51      8.31 o 
   1   8  14       44.31       41.27      5.48 o 
   2   8  14       52.42       49.50      6.06 o 
   1   1  15     1250.11     1254.31      9.69 o 
   2   1  15      204.81      204.01      4.86 o 
   3   1  15     2377.86     2382.19     13.81 o 
   4   1  15       14.05       13.77      3.41 o 
   5   1  15      967.52      943.93     11.50 o 
   6   1  15       59.81       55.01      3.84 o 
   7   1  15      549.19      557.67     11.63 o 
   8   1  15      342.94      321.70      6.65 o 
   9   1  15      462.13      440.88      9.93 o 
  10   1  15       84.40       92.37      5.77 o 
  11   1  15      864.48      825.63     12.17 o 
  12   1  15       32.04       35.84      4.60 o 
  13   1  15      171.85      171.58      6.18 o 
  14   1  15        6.59        4.82      5.15 o 
  15   1  15      291.75      292.89      8.73 o 
   0   2  15     1425.36     1449.78     29.70 o 
   1   2  15      121.22      122.62      3.59 o 
   2   2  15       19.04       13.65      3.44 o 
   3   2  15      370.00      369.49      6.03 o 
   4   2  15       75.07       77.52      4.08 o 
   5   2  15      132.04      114.51      4.42 o 
   6   2  15       26.51       22.78      4.06 o 
   7   2  15       13.33        7.75      3.98 o 
   8   2  15      190.02      184.15      5.74 o 
   9   2  15       24.31       32.32      4.31 o 
  10   2  15      167.38      167.76      5.84 o 
  11   2  15       34.39       38.38      5.41 o 
  12   2  15       50.14       52.43      5.68 o 
  13   2  15        5.29        5.32      5.14 o 
  14   2  15       18.43       15.42      5.67 o 
   1   3  15      199.68      205.95      4.27 o 
   2   3  15      183.52      178.48      4.89 o 
   3   3  15     1395.77     1385.57     20.38 o 
   4   3  15       28.88       28.31      4.21 o 
   5   3  15     1606.43     1524.72     12.84 o 
   6   3  15       10.78       11.64      4.52 o 
   7   3  15     1193.66     1233.66     16.98 o 
   8   3  15      418.99      402.96      7.60 o 
   9   3  15      251.91      252.88      6.43 o 
  10   3  15       81.60       65.13      5.01 o 
  11   3  15     1181.72     1123.01     24.87 o 
  12   3  15        5.59        4.07      5.22 o 
  13   3  15      893.77      875.28     14.97 o 
  14   3  15        9.98       20.90      6.02 o 
   0   4  15      312.16      298.77      8.63 o 
   1   4  15        1.08        4.14      3.32 o 
   2   4  15        2.57       -0.37      3.55 o 
   3   4  15       84.71       93.58      4.86 o 
   4   4  15      112.42      106.82      5.07 o 
   5   4  15       39.99       39.47      4.30 o 
   6   4  15       60.54       55.81      4.60 o 
   7   4  15       10.16        8.64      4.01 o 
   8   4  15       48.40       46.68      4.72 o 
   9   4  15       62.79       74.87      5.05 o 
  10   4  15        4.37        7.17      4.43 o 
  11   4  15        5.32        7.40      5.32 o 
  12   4  15      331.32      322.69      8.89 o 
  13   4  15       12.21       23.74     11.87 o 
   1   5  15      264.55      259.47      5.76 o 
   2   5  15        4.52       -3.39      4.04 o 
   3   5  15      742.15      727.53      9.61 o 
   4   5  15       23.58       25.70      4.42 o 
   5   5  15      468.22      457.98      7.40 o 
   6   5  15        7.88        5.46      4.40 o 
   7   5  15      271.42      256.60      6.91 o 
   8   5  15      173.08      189.57      6.91 o 
   9   5  15      194.70      209.72      6.77 o 
  10   5  15       48.68       44.14      5.83 o 
  11   5  15      307.13      290.42     10.00 o 
   0   6  15       11.39       18.83      6.22 o 
   1   6  15        3.47        2.70      4.28 o 
   2   6  15        5.81       14.42      4.50 o 
   3   6  15        5.28        4.24      4.24 o 
   4   6  15       20.26       16.94      4.72 o 
   5   6  15        0.46        5.24      4.45 o 
   6   6  15       13.80        9.12      4.44 o 
   7   6  15        1.59        3.80      4.52 o 
   8   6  15       19.54       25.72      5.76 o 
   9   6  15        0.17       -2.89      5.50 o 
   1   7  15      270.91      240.31      8.06 o 
   2   7  15       18.97       12.22      4.89 o 
   3   7  15      380.48      349.20     10.89 o 
   4   7  15       17.77       30.45      5.22 o 
   5   7  15      543.48      579.21     14.86 o 
   6   7  15        0.52        4.75      5.80 o 
   0   0  16     1847.02     1971.05     21.49 o 
   1   0  16      458.25      479.00      9.41 o 
   2   0  16      378.04      369.41     15.01 o 
   3   0  16       99.72      101.93      7.05 o 
   4   0  16     2290.32     2348.51     29.88 o 
   5   0  16        4.08        5.53      5.03 o 
   6   0  16      114.17      106.46      6.37 o 
   7   0  16        2.48        5.35      5.03 o 
   8   0  16      541.22      541.77     13.46 o 
   9   0  16      130.61      125.65      8.53 o 
  10   0  16      671.92      676.36     15.48 o 
  11   0  16       35.75       42.62     11.26 o 
  12   0  16     1464.75     1459.65     22.72 o 
  13   0  16       10.55       18.17      7.51 o 
  14   0  16      345.04      345.29     12.86 o 
   1   1  16      320.00      323.51      6.12 o 
   2   1  16       90.43       95.77      4.20 o 
   3   1  16        0.51       -0.81      3.48 o 
   4   1  16        0.48       -3.07      3.41 o 
   5   1  16      306.69      322.96      6.06 o 
   6   1  16       15.39       12.75      3.98 o 
   7   1  16      475.49      480.55      7.86 o 
   8   1  16        0.43       -1.32      3.97 o 
   9   1  16        0.05       -0.22      4.69 o 
  10   1  16        8.93        4.75      4.74 o 
  11   1  16       34.94       32.99      5.26 o 
  12   1  16       28.50       26.94      6.74 o 
  13   1  16       66.60       60.27      5.91 o 
  14   1  16       19.98       14.27      5.60 o 
   0   2  16       30.27       29.13      4.33 o 
   1   2  16        9.91        3.88      3.39 o 
   2   2  16      225.44      238.08      7.29 o 
   3   2  16      193.99      195.29      5.19 o 
   4   2  16     1470.34     1473.19     19.28 o 
   5   2  16       29.19       29.95      4.24 o 
   6   2  16      336.33      331.84      8.08 o 
   7   2  16       64.94       61.28      4.68 o 
   8   2  16      208.72      213.83      6.26 o 
   9   2  16       75.37       74.63      5.04 o 
  10   2  16      302.11      295.41      8.08 o 
  11   2  16       71.69       62.72      5.82 o 
  12   2  16      230.17      203.37     10.12 o 
  13   2  16        0.74        5.06      5.55 o 
   1   3  16        9.12        4.64      3.58 o 
   2   3  16       51.77       58.67      4.11 o 
   3   3  16        4.79        7.94      3.63 o 
   4   3  16       81.55       73.16      4.86 o 
   5   3  16        0.71        4.01      4.23 o 
   6   3  16        4.65        3.74      4.06 o 
   7   3  16        0.14       -1.99      4.17 o 
   8   3  16       34.11       30.42      4.61 o 
   9   3  16       21.18       24.07      4.70 o 
  10   3  16      212.88      216.52      6.66 o 
  11   3  16        0.30        2.56      5.13 o 
  12   3  16        0.56       -0.27      5.45 o 
   0   4  16      347.15      367.37     11.28 o 
   1   4  16        1.70        3.32      3.78 o 
   2   4  16      804.49      794.76      9.04 o 
   3   4  16       87.75       93.05      5.16 o 
   4   4  16      906.64      896.74     14.87 o 
   5   4  16        0.50        0.06      4.19 o 
   6   4  16     1174.96     1181.93     13.41 o 
   7   4  16       43.30       42.32      4.74 o 
   8   4  16      254.34      249.59      6.95 o 
   9   4  16        2.01        1.57      4.62 o 
  10   4  16      395.47      373.73      8.22 o 
  11   4  16       82.92       71.14      6.39 o 
   1   5  16       31.25       26.49      4.60 o 
   2   5  16        4.46        4.22      4.26 o 
   3   5  16       29.68       27.49      4.48 o 
   4   5  16        7.54        2.31      4.36 o 
   5   5  16       10.36       -0.13      4.08 o 
   6   5  16        2.82       -4.47      4.47 o 
   7   5  16       39.82       43.25      5.02 o 
   8   5  16       53.29       57.47      5.18 o 
   9   5  16        1.80        0.79      4.66 o 
  10   5  16        0.10       -0.93      5.56 o 
   0   6  16      285.51      265.25     15.55 o 
   1   6  16        0.21        2.60      4.51 o 
   2   6  16      122.69      105.47      5.65 o 
   3   6  16      121.72      126.83      5.77 o 
   4   6  16       87.67       95.02      5.59 o 
   5   6  16       51.03       56.38      5.22 o 
   6   6  16       95.71       71.56      5.47 o 
   7   6  16        5.34       -1.17      4.91 o 
   1   7  16       20.85       18.40      6.47 o 
   2   7  16       49.31       52.20      6.28 o 
   1   1  17      116.98      111.98      4.45 o 
   2   1  17      361.18      360.51      6.34 o 
   3   1  17     1031.70     1029.79      9.79 o 
   4   1  17        0.23        3.08      3.70 o 
   5   1  17      640.69      656.61      8.18 o 
   6   1  17        8.41        9.80      4.09 o 
   7   1  17      196.45      194.67      6.11 o 
   8   1  17        2.34        0.30      4.79 o 
   9   1  17      325.69      324.43      9.51 o 
  10   1  17       23.06       21.05      5.14 o 
  11   1  17      819.38      809.58     12.43 o 
  12   1  17       23.09       30.21      5.64 o 
   0   2  17      125.99      132.68     14.94 o 
   1   2  17      109.52      108.24      4.56 o 
   2   2  17        6.50        4.17      3.61 o 
   3   2  17       42.15       30.70      4.03 o 
   4   2  17       40.03       45.75      4.15 o 
   5   2  17        0.42       -4.06      4.06 o 
   6   2  17      111.45      126.46      5.37 o 
   7   2  17        5.87        6.90      4.31 o 
   8   2  17        7.37        7.83      4.44 o 
   9   2  17      109.25      112.22      5.63 o 
  10   2  17       17.95       15.67      5.15 o 
  11   2  17        0.40        4.68      5.18 o 
  12   2  17       16.21       14.07      5.64 o 
   1   3  17      979.41      964.52     12.11 o 
   2   3  17       25.51       26.15      4.02 o 
   3   3  17     1173.00     1194.53     11.95 o 
   4   3  17      141.54      138.50      5.63 o 
   5   3  17     1476.42     1490.43     15.39 o 
   6   3  17      126.42      123.67      7.21 o 
   7   3  17     1006.65     1017.28     11.64 o 
   8   3  17       15.37        9.86      5.06 o 
   9   3  17      185.37      187.42      7.31 o 
  10   3  17       29.88       27.72      4.99 o 
  11   3  17      202.20      193.62      9.06 o 
   0   4  17      145.46      145.79      9.11 o 
   1   4  17       18.18       23.13      4.94 o 
   2   4  17        0.22       -2.64      4.28 o 
   3   4  17        7.48        6.75      4.48 o 
   4   4  17        4.60       10.24      4.57 o 
   5   4  17       13.94       13.09      4.70 o 
   6   4  17       13.69        8.43      4.62 o 
   7   4  17        0.01        4.99      4.66 o 
   8   4  17        5.13        5.18      4.73 o 
   9   4  17       79.45       87.95      5.77 o 
  10   4  17        0.11        9.09      4.90 o 
   1   5  17      346.45      332.25      9.77 o 
   2   5  17        3.99        4.71      4.62 o 
   3   5  17      555.08      541.57     11.91 o 
   4   5  17       96.62      116.90      5.88 o 
   5   5  17      116.34      100.50      5.24 o 
   6   5  17       14.34       21.23      4.89 o 
   7   5  17      231.63      240.78      7.27 o 
   8   5  17       59.84       53.96      5.64 o 
   0   6  17        4.80       -4.91      9.82 o 
   1   6  17       14.47       24.04      7.22 o 
   2   6  17       17.56       30.62      5.69 o 
   3   6  17       30.05       26.25      5.00 o 
   4   6  17        4.51        4.18      4.85 o 
   0   0  18     1486.27     1492.03     30.29 o 
   1   0  18      474.99      491.83     13.17 o 
   2   0  18      284.63      271.45     18.01 o 
   3   0  18      537.19      528.03     10.70 o 
   4   0  18     1488.73     1494.71     18.19 o 
   5   0  18      111.20      119.83      7.17 o 
   6   0  18      334.15      351.95      9.68 o 
   7   0  18        3.60        7.44      7.09 o 
   8   0  18      691.36      692.38     20.47 o 
   9   0  18       37.63       45.50      8.39 o 
  10   0  18      460.03      459.40     32.95 o 
  11   0  18        2.11       13.66      7.63 o 
   1   1  18       10.23       11.78      4.69 o 
   2   1  18      185.66      184.78      6.75 o 
   3   1  18       54.67       48.56      4.34 o 
   4   1  18        4.50        2.22      3.89 o 
   5   1  18       68.63       71.09      4.56 o 
   6   1  18        0.27        5.84      4.31 o 
   7   1  18       34.97       33.62      5.41 o 
   8   1  18      267.97      274.16      8.12 o 
   9   1  18        0.87        2.75      5.19 o 
  10   1  18       54.55       47.50      5.66 o 
  11   1  18       12.26       17.25      5.67 o 
   0   2  18     1398.57     1418.77     21.12 o 
   1   2  18        5.52       10.37      4.86 o 
   2   2  18      653.32      643.42     10.38 o 
   3   2  18       15.12       19.37      3.97 o 
   4   2  18     1421.18     1476.20     18.72 o 
   5   2  18       30.86       34.19      4.68 o 
   6   2  18      461.75      473.61     10.19 o 
   7   2  18       11.35       15.94      4.75 o 
   8   2  18      548.88      543.34     10.91 o 
   9   2  18       18.54       30.79      5.45 o 
  10   2  18      246.28      238.46      8.13 o 
   1   3  18      125.40      116.05      6.13 o 
   2   3  18        0.13       -3.46      4.69 o 
   3   3  18       22.57       18.96      4.56 o 
   4   3  18        7.94        6.50      4.53 o 
   5   3  18        4.93        4.28      4.56 o 
   6   3  18       18.55       12.24      5.33 o 
   7   3  18       49.22       45.90      5.12 o 
   8   3  18        3.69        2.85      4.56 o 
   9   3  18        0.53       -3.96      4.81 o 
   0   4  18      265.44      287.81     11.67 o 
   1   4  18        5.99        8.77      5.17 o 
   2   4  18      506.58      533.96     14.91 o 
   3   4  18        3.22        4.89      4.92 o 
   4   4  18      889.60      915.39     11.52 o 
   5   4  18        0.27       -1.95      4.96 o 
   6   4  18      580.85      572.89      9.59 o 
   7   4  18       13.73        8.27      4.98 o 
   8   4  18      206.10      209.88      7.67 o 
   1   5  18       10.42       19.96      6.14 o 
   2   5  18        5.13       12.33      6.04 o 
   3   5  18       12.25       13.95      5.75 o 
   4   5  18        4.95        3.34      4.94 o 
   5   5  18        0.19        7.02      5.10 o 
   1   1  19      203.06      213.21      7.11 o 
   2   1  19      109.99      117.91      8.57 o 
   3   1  19      292.95      280.43      7.97 o 
   4   1  19       26.50       24.38      5.74 o 
   5   1  19      528.83      531.31      8.97 o 
   6   1  19       51.58       48.61      5.08 o 
   7   1  19      351.18      360.18     11.00 o 
   8   1  19        0.01        1.33      5.36 o 
   9   1  19      241.85      239.94      9.73 o 
   0   2  19        1.97        2.46      6.95 o 
   1   2  19        0.08       -2.36      6.12 o 
   2   2  19        0.03       -5.32      5.32 o 
   3   2  19      105.91      108.74      6.39 o 
   4   2  19      108.91      110.19      5.77 o 
   5   2  19        1.03        0.14      4.68 o 
   6   2  19        4.25        2.66      4.65 o 
   7   2  19        2.16        3.16      4.82 o 
   8   2  19       17.20       20.88      5.81 o 
   1   3  19      542.87      530.28     21.15 o 
   2   3  19        9.02       10.72      5.98 o 
   3   3  19      615.79      620.76     12.83 o 
   4   3  19        3.89        4.33      4.86 o 
   5   3  19      228.10      229.76      7.06 o 
   6   3  19        0.74        1.44      4.89 o 
   7   3  19      208.86      198.29      6.99 o 
   0   4  19       11.81       18.62      7.82 o 
   1   4  19        2.13       -2.87      5.91 o 
   2   4  19       49.29       72.54      7.01 o 
   3   4  19       21.44       20.38      6.46 o 
   4   4  19        1.46       -1.13      4.88 o 
   5   4  19        0.89       -0.38      5.06 o 
   0   0  20       62.59       66.31     11.46 o 
   1   0  20      119.17      110.28      9.09 o 
   2   0  20        5.14        6.96      7.24 o 
   3   0  20       66.49       55.67     11.46 o 
   4   0  20      471.23      478.94     14.04 o 
   5   0  20      244.85      258.58      9.21 o 
   6   0  20      266.71      286.78     11.99 o 
   7   0  20       47.46       48.39      8.39 o 
   1   1  20      250.13      253.47      7.93 o 
   2   1  20        6.77        8.99      5.25 o 
   3   1  20        5.04        8.12      5.11 o 
   4   1  20        2.53       -3.34      6.05 o 
   5   1  20       26.44       18.83      5.11 o 
   6   1  20       28.62       37.52      5.39 o 
   0   2  20     1192.33     1234.48     20.98 o 
   1   2  20        0.11        1.20      5.22 o 
   2   2  20      366.20      387.13      9.30 o 
   3   2  20       42.72       48.85      6.99 o 
   4   2  20      375.69      383.90     17.74 o 
   5   2  20       58.77       60.94      5.62 o 
   1   3  20        1.17        1.90      5.55 o 
   2   3  20       46.41       51.36      7.09 o 
   3   3  20       25.42       36.02      6.77 o 
   1   1  21      513.31      537.20     10.84 o 
                                                 
